# Supplementary material for: Insights into the Red Seaweed Asparagopsis taxiformis Using an Integrative Multi-Omics Analysis
Source: Plants (Basel). 2025 May 19;14(10):1523. doi: 10.3390/plants14101523 (PMC12115072; doi:10.3390/plants14101523)
Supplement: Supplementary file 1 [file plants-14-01523-s001.zip]

Archive with 4 entries (4 files):
- File S1.xlsx
- File S2.xlsx
- File S3.xlsx
- Supplementary Figures.pdf
