# Supplementary material for: Insights into the Red Seaweed Asparagopsis taxiformis Using an Integrative Multi-Omics Analysis
Source: Plants (Basel). 2025 May 19;14(10):1523. doi: 10.3390/plants14101523 (PMC12115072; doi:10.3390/plants14101523)
Supplement: Supplementary file 1 [file plants-14-01523-s001.zip › File S2.xlsx]

## Sheet: Halogen metabolism
File S2. List of Asparagopsis taxiformis (L6) genes involved in defence and stress.
Chondrus crispus name	Asparagopsis matches	Asparagopsis gene ID	Domains
Animal heme-peroxidase	Ata00269	Animal heme peroxidase homologue;Animal haem peroxidase	An_peroxidase#PF03098.17,
23x	Ata00650	Animal heme peroxidase homologue;Animal haem peroxidase	An_peroxidase#PF03098.17,
	Ata00656	Animal heme peroxidase homologue;Animal haem peroxidase	An_peroxidase#PF03098.17,
	Ata00657	Animal heme peroxidase homologue;Animal haem peroxidase	An_peroxidase#PF03098.17,
	Ata00742	Animal heme peroxidase homologue;Animal haem peroxidase	An_peroxidase#PF03098.17,
	Ata01385	Animal heme peroxidase homologue;Animal haem peroxidase	An_peroxidase#PF03098.17,
	Ata02016	heme peroxidase;Alpha-dioxygenase	An_peroxidase#PF03098.17,
	Ata02023	Animal heme peroxidase homologue;Animal haem peroxidase	An_peroxidase#PF03098.17,
	Ata02077	Animal heme peroxidase homologue;Animal haem peroxidase	An_peroxidase#PF03098.17,
	Ata03164	Animal heme peroxidase homologue;Animal haem peroxidase	An_peroxidase#PF03098.17,
	Ata03165	Animal heme peroxidase homologue;Animal haem peroxidase	An_peroxidase#PF03098.17,
	Ata03194	Animal heme peroxidase homologue;Animal haem peroxidase	An_peroxidase#PF03098.17,
	Ata03195	Animal heme peroxidase homologue;Animal haem peroxidase	An_peroxidase#PF03098.17,
	Ata07312	Animal heme peroxidase homologue;Animal haem peroxidase	An_peroxidase#PF03098.17,
	Ata08432	Animal heme peroxidase homologue;Animal haem peroxidase	An_peroxidase#PF03098.17,
	Ata08433	Animal heme peroxidase homologue;Animal haem peroxidase	An_peroxidase#PF03098.17,
	Ata10236	Animal heme peroxidase homologue;Animal haem peroxidase	An_peroxidase#PF03098.17,
	Ata10423	Animal heme peroxidase homologue;Animal haem peroxidase	An_peroxidase#PF03098.17,
	Ata10427	Animal heme peroxidase homologue;Animal haem peroxidase	An_peroxidase#PF03098.17,
	Ata10801	Animal heme peroxidase homologue;Animal haem peroxidase	An_peroxidase#PF03098.17,
	Ata10847	Animal heme peroxidase homologue;Animal haem peroxidase	An_peroxidase#PF03098.17,
	Ata10850	Animal heme peroxidase homologue;Animal haem peroxidase	An_peroxidase#PF03098.17,
	Ata10857	Animal heme peroxidase homologue;Animal haem peroxidase	An_peroxidase#PF03098.17,
	Ata10861	Animal heme peroxidase homologue;Animal haem peroxidase	An_peroxidase#PF03098.17,
	Ata00827	Animal heme peroxidase homologue;Animal haem peroxidase	Chromate_transp#PF02417.17,An_peroxidase#PF03098.17,
	Ata00775	Animal heme peroxidase homologue;Animal haem peroxidase	SAS-6_N#PF16531.7,An_peroxidase#PF03098.17,
PAP2/Vanadium haloperoxidase-like	Ata10207	PAP2/haloperoxidase-like protein;fitD;calcium- and calmodulin-responsive adenylate cyclase activity	DUF383#PF04063.16,
15x	Ata01052	PAP2-like haloperoxidase;fitD;calcium- and calmodulin-responsive adenylate cyclase activity	no Pfam annotation
	Ata03524	phosphatase PAP2 family protein;	no Pfam annotation
	Ata07440	PAP2/haloperoxidase-like protein;fitD;calcium- and calmodulin-responsive adenylate cyclase activity	no Pfam annotation
	Ata10688	PAP2-like haloperoxidase;fitD;calcium- and calmodulin-responsive adenylate cyclase activity	no Pfam annotation
	Ata03820	phosphatase PAP2 family protein;Acid phosphatase homologues	PAP2#PF01569.23,
	Ata00356	vanadium-dependent haloperoxidase;fitD;calcium- and calmodulin-responsive adenylate cyclase activity	no Pfam annotation
	Ata00933	vanadium-dependent haloperoxidase;fitD;calcium- and calmodulin-responsive adenylate cyclase activity	no Pfam annotation
	Ata01613	vanadium-dependent haloperoxidase;phosphoesterase, PA-phosphatase related	no Pfam annotation
	Ata01934	vanadium-dependent haloperoxidase;fitD;calcium- and calmodulin-responsive adenylate cyclase activity	no Pfam annotation
	Ata01955	vanadium-dependent haloperoxidase;fitD;calcium- and calmodulin-responsive adenylate cyclase activity	no Pfam annotation
	Ata02232	vanadium-dependent haloperoxidase;phosphoesterase, PA-phosphatase related	no Pfam annotation
	Ata02935	vanadium-dependent haloperoxidase;fitD;calcium- and calmodulin-responsive adenylate cyclase activity	no Pfam annotation
	Ata07479	vanadium-dependent haloperoxidase;fitD;calcium- and calmodulin-responsive adenylate cyclase activity	no Pfam annotation
	Ata08976	vanadium-dependent haloperoxidase;phosphoesterase, PA-phosphatase related	no Pfam annotation
	Ata08987	vanadium-dependent haloperoxidase;phosphoesterase, PA-phosphatase related	no Pfam annotation
	Ata08990	vanadium-dependent haloperoxidase;phosphoesterase, PA-phosphatase related	no Pfam annotation
	Ata08999	vanadium-dependent haloperoxidase;phosphoesterase, PA-phosphatase related	no Pfam annotation
	Ata09000	vanadium-dependent haloperoxidase;phosphoesterase, PA-phosphatase related	no Pfam annotation
	Ata09003	vanadium-dependent haloperoxidase;phosphoesterase, PA-phosphatase related	no Pfam annotation
	Ata09230	vanadium-dependent haloperoxidase;fitD;calcium- and calmodulin-responsive adenylate cyclase activity	no Pfam annotation
	Ata10244	vanadium-dependent haloperoxidase;fitD;calcium- and calmodulin-responsive adenylate cyclase activity	no Pfam annotation
	Ata10310	vanadium-dependent haloperoxidase;phosphoesterase, PA-phosphatase related	no Pfam annotation
Haloalkane dehalogenase	N/A	N/A	N/A

## Sheet: Potential_pathogen_receptors
Chondrus crispus name	Asparagopsis matches	Asparagopsis gene ID	Domains
85x	2036	WD40-repeat containing protein;hupG;belongs to the thioredoxin family	AAA_22#PF13401.8,ANAPC4_WD40#PF12894.9,Ge1_WD40#PF16529.7,NB-ARC#PF00931.24,Nucleoporin_N#PF08801.13,WD40#PF00400.34,WD40_2#PF19056.2,AAA_16#PF13191.8,APAF1_C#PF17908.3,
	8163	anaphase-promoting complex subunit 4-like isoform X2;APC4;Anaphase-promoting complex subunit	ANAPC4#PF12896.9,ANAPC4_WD40#PF12894.9,
	10144	General transcriptional corepressor tupA;WD repeat-containing protein	Cytochrom_D1#PF02239.18,Nup160#PF11715.10,ANAPC4_WD40#PF12894.9,Tup_N#PF08581.12,Ge1_WD40#PF16529.7,WD40#PF00400.34,PD40#PF07676.14,WD40_like#PF17005.7,
	6429	WD40-repeat containing protein;Chromatin organization modifier domain	Nucleoporin_N#PF08801.13,WD40#PF00400.34,ANAPC4_WD40#PF12894.9,
	6388	WD40-repeat containing protein;regulation of parkin-mediated stimulation of mitophagy in response to mitochondrial depolarization	PP2C#PF00481.23,WD40#PF00400.34,VPS13_C#PF16909.7,eIF2A#PF08662.13,VPS13#PF16908.7,ANAPC4_WD40#PF12894.9,
	6461	Putative Pre-mRNA-processing factor 19;PRP19;Prp19/Pso4-like	Prp19#PF08606.13,WD40#PF00400.34,
	9827	WD repeat-containing protein 5B;Source PGD	Tim17#PF02466.21,WD40#PF00400.34,
	2014	WD40-repeat containing protein;WD domain, G-beta repeat	TIR_2#PF13676.8,TIR#PF01582.22,ANAPC4_WD40#PF12894.9,NB-ARC#PF00931.24,
	54	WD40-repeat containing protein;GNB2L1;positive regulation of Golgi to plasma membrane protein transport	WD40#PF00400.34,
	256	serine/threonine protein kinase;Protein ROOT INITIATION DEFECTIVE 3	WD40#PF00400.34,
	860	Membrane glycoprotein spo14;WD domain, G-beta repeat	WD40#PF00400.34,
	865	transducin-related protein / WD-40 repeat protein-related protein;CIRH1A;maturation of SSU-rRNA	WD40#PF00400.34,
	887	Protein RAE1;RAE1;transcription-dependent tethering of RNA polymerase II gene DNA at nuclear periphery	WD40#PF00400.34,
	1274	PAK1 interacting protein 1;PAK1IP1;P21-activated protein kinase-interacting protein	WD40#PF00400.34,
	1308	polycomb protein EED;EED;histone methylation	WD40#PF00400.34,
	1316	Elongator complex protein 2;WD40 repeats	WD40#PF00400.34,
	1405	Nucleosome/chromatin assembly complex proteins;CHAF1B;nucleosome assembly	WD40#PF00400.34,
	1415	WD repeat-containing protein 18;WDR18;rRNA processing	WD40#PF00400.34,
	1643	WD-40 repeat-containing protein MSI4;FVE;WD-40 repeat-containing protein	WD40#PF00400.34,
	1652	WD40-repeat containing protein;thoc6;THO complex	WD40#PF00400.34,
	1929	tRNA (guanine-N(7)-)-methyltransferase non-catalytic subunit WDR4;TRM82;RNA (guanine-N7)-methylation	WD40#PF00400.34,
	2116	Protein DECREASED SIZE EXCLUSION LIMIT 1;Guanine nucleotide-binding protein subunit beta-like protein 1 homolog	WD40#PF00400.34,
	2117	Serine/threonine protein phosphatase 2A 55 kDa regulatory subunit B beta isoform;PPP2R2C;peptidyl-serine dephosphorylation	WD40#PF00400.34,
	3060	E3 ubiquitin-protein ligase;RFWD2;Ring finger and WD repeat domain 2	WD40#PF00400.34,
	3087	catabolite repression protein-like protein creC;creC;carbon catabolite repression	WD40#PF00400.34,
	3291	WD40 repeat-containing protein;RAE1;transcription-dependent tethering of RNA polymerase II gene DNA at nuclear periphery	WD40#PF00400.34,
	3323	WD-40 repeat-containing protein MSI4;FVE;WD-40 repeat-containing protein	WD40#PF00400.34,
	3379	Activating molecule in BECN1-regulated autophagy protein 1;WD repeat-containing protein	WD40#PF00400.34,
	3508	peroxisomal targeting signal 2 receptor;WD domain, G-beta repeat	WD40#PF00400.34,
	4353	WD domain, G-beta repeat protein;mRNA splicing, via spliceosome	WD40#PF00400.34,
	4422	lissencephaly-1 homolog;PAFAH1B1;Positively regulates the activity of the minus-end directed microtubule motor protein dynein. May enhance dynein- mediated microtubule sliding by targeting dynein to the microtubule plus end. Required for several dynein- and microtubule-dependent processes	WD40#PF00400.34,
	5253	peptidylprolyl isomerase domain and WD repeat 1;PPWD1;Cyclophilin type peptidyl-prolyl cis-trans isomerase/CLD	WD40#PF00400.34,
	5635	U3 small nucleolar RNA-interacting protein 2;snoRNA binding	WD40#PF00400.34,
	5771	T9SS type A sorting domain-containing protein;SQT1;Anaphase-promoting complex subunit 4 WD40 domain	WD40#PF00400.34,
	5772	serine/threonine protein kinase;Protein ROOT INITIATION DEFECTIVE 3	WD40#PF00400.34,
	5805	transducin family protein / WD-40 repeat family protein;signal transduction involved in G2 DNA damage checkpoint	WD40#PF00400.34,
	6046	Periodic tryptophan protein 1-like;Periodic tryptophan protein 1 homolog	WD40#PF00400.34,
	6116	transducin-related protein / WD-40 repeat protein-related protein;CIRH1A;maturation of SSU-rRNA	WD40#PF00400.34,
	6769	WD40-repeat containing protein;DIP2;Dip2/Utp12 Family	WD40#PF00400.34,
	6771	protein kinase;WD-40 repeat	WD40#PF00400.34,
	7355	CHAT domain-containing protein;Dip2/Utp12 Family	WD40#PF00400.34,
	7576	Katanin p80 WD40 repeat-containing subunit B1;PWP2;WD repeat protein	WD40#PF00400.34,
	8025	Target of rapamycin complex subunit LST8;MLST8;TOR signaling	WD40#PF00400.34,
	8099	WD40-repeat containing protein;Rab-GTPase-TBC domain	WD40#PF00400.34,
	8211	Katanin p80 WD40 repeat-containing subunit B1;PWP2;WD repeat protein	WD40#PF00400.34,
	8603	rRNA-processing protein sof1;DDB1- and CUL4-associated factor	WD40#PF00400.34,
	8962	WD40 repeat-like protein;negative stranded viral RNA replication	WD40#PF00400.34,
	9501	chromatin assembly factor 1 55 kDa subunit;lin-53;Core histone-binding subunit that may target chromatin assembly factors, chromatin remodeling factors and histone deacetylases to their histone substrates in a manner that is regulated by nucleosomal DNA	WD40#PF00400.34,
	9731	WD-40 repeat-containing protein;WSB1;WD repeat and SOCS	WD40#PF00400.34,
	10008	WD domain, Gbeta repeat-containing protein;PRP46;mRNA splicing, via spliceosome	WD40#PF00400.34,
	10125	WD40-repeat containing protein;WDR36;rRNA processing	WD40#PF00400.34,
	10126	predicted protein;WDR36;rRNA processing	WD40#PF00400.34,
	10148	Protein DECREASED SIZE EXCLUSION LIMIT 1;Guanine nucleotide-binding protein subunit beta-like protein 1 homolog	WD40#PF00400.34,
	10453	WD-40 repeat-containing protein;WSB1;WD repeat and SOCS	WD40#PF00400.34,
	10513	CHAT domain-containing protein;Dip2/Utp12 Family	WD40#PF00400.34,
	10699	WD repeat protein iqw1;WD and tetratricopeptide repeats protein	WD40#PF00400.34,
	5783	Histone acetyltransferase GCN5;HAG1;histone acetyltransferase activity	WD40#PF00400.34,Acetyltransf_1#PF00583.27,ANAPC4_WD40#PF12894.9,Bromodomain#PF00439.27,
	5790	Histone acetyltransferase GCN5;HAG1;histone acetyltransferase activity	WD40#PF00400.34,Acetyltransf_1#PF00583.27,ANAPC4_WD40#PF12894.9,Bromodomain#PF00439.27,
	589	POC1 centriolar protein-like;SQT1;Ribosome biogenesis protein sqt1	WD40#PF00400.34,ANAPC4_WD40#PF12894.9,
	1038	WD40-repeat containing protein;STRAP;negative regulation of transforming growth factor beta receptor signaling pathway	WD40#PF00400.34,ANAPC4_WD40#PF12894.9,
	1189	putative serine/threonine-protein kinase PkwA;SCF-dependent proteasomal ubiquitin-dependent protein catabolic process	WD40#PF00400.34,ANAPC4_WD40#PF12894.9,
	1329	cell division cycle 2, cofactor of APC complex;CDC20;Cell division cycle	WD40#PF00400.34,ANAPC4_WD40#PF12894.9,
	1645	E3 ubiquitin-protein ligase COP1;E3 ubiquitin-protein ligase	WD40#PF00400.34,ANAPC4_WD40#PF12894.9,
	1875	Pre-mRNA-processing factor 17;WD domain, G-beta repeat	WD40#PF00400.34,ANAPC4_WD40#PF12894.9,
	2115	WD40 repeat domain-containing protein;WDR3;WD repeat-containing protein	WD40#PF00400.34,ANAPC4_WD40#PF12894.9,
	2407	WD repeat-containing protein;WDR44;rRNA binding	WD40#PF00400.34,ANAPC4_WD40#PF12894.9,
	2630	WD repeat-containing protein 70;WDR70;enzyme binding	WD40#PF00400.34,ANAPC4_WD40#PF12894.9,
	3312	LEC14B protein;DCAF11;WD repeat-containing protein	WD40#PF00400.34,ANAPC4_WD40#PF12894.9,
	3325	E3 ubiquitin-protein ligase COP1;E3 ubiquitin-protein ligase	WD40#PF00400.34,ANAPC4_WD40#PF12894.9,
	4237	cell division cycle 20;CDC20;Anaphase-promoting complex subunit 4 WD40 domain	WD40#PF00400.34,ANAPC4_WD40#PF12894.9,
	5873	Protein FIZZY-RELATED 2;WD domain, G-beta repeat	WD40#PF00400.34,ANAPC4_WD40#PF12894.9,
	6382	U3 small nucleolar RNA-associated protein 18 homolog;UTP18;maturation of SSU-rRNA from tricistronic rRNA transcript (SSU-rRNA, 5.8S rRNA, LSU-rRNA)	WD40#PF00400.34,ANAPC4_WD40#PF12894.9,
	6477	Translation initiation factor eIF3, subunit I;TIF34;translation initiation factor activity	WD40#PF00400.34,ANAPC4_WD40#PF12894.9,
	7603	Protein DAMAGED DNA-BINDING 2;DDB2;Protein DAMAGED DNA-BINDING 2	WD40#PF00400.34,ANAPC4_WD40#PF12894.9,
	7878	Aladin;nuclear transport	WD40#PF00400.34,ANAPC4_WD40#PF12894.9,
	7965	receptor for activated protein kinase C;RACK1A;component of 40S small ribosomal subunit	WD40#PF00400.34,ANAPC4_WD40#PF12894.9,
	8400	putative WD repeat-containing protein;WD repeat-containing protein	WD40#PF00400.34,ANAPC4_WD40#PF12894.9,
	8453	WD repeat-containing protein 26 isoform, putative;WD repeat-containing protein	WD40#PF00400.34,ANAPC4_WD40#PF12894.9,
	9214	predicted protein;WD domain, G-beta repeat	WD40#PF00400.34,ANAPC4_WD40#PF12894.9,
	9354	THO complex subunit 3-like;Eukaryotic translation initiation factor eIF2A	WD40#PF00400.34,ANAPC4_WD40#PF12894.9,
	9763	WD40-repeat containing protein;Essential component of the cytosolic iron-sulfur (Fe S) protein assembly machinery. Required for the maturation of extramitochondrial Fe S proteins	WD40#PF00400.34,ANAPC4_WD40#PF12894.9,
	9804	Flowering time control protein FY;WDR33;mRNA cleavage	WD40#PF00400.34,ANAPC4_WD40#PF12894.9,
	10352	WD repeat-containing protein 82;WDR82;histone H3-K4 trimethylation	WD40#PF00400.34,ANAPC4_WD40#PF12894.9,
	10507	predicted protein;WDR36;rRNA processing	WD40#PF00400.34,ANAPC4_WD40#PF12894.9,
	843	transducin family protein / WD-40 repeat family protein;regulation of cell shape	WD40#PF00400.34,ANAPC4_WD40#PF12894.9,Bromodomain#PF00439.27,
	5561	WD repeat-containing protein 75;NAN1;WD domain, G-beta repeat	WD40#PF00400.34,ANAPC4_WD40#PF12894.9,IKI3#PF04762.14,
	253	WD40-repeat containing protein;actin filament capping	WD40#PF00400.34,ANAPC4_WD40#PF12894.9,NB-ARC#PF00931.24,
	361	WD40-repeat containing protein;WD domain, G-beta repeat	WD40#PF00400.34,ANAPC4_WD40#PF12894.9,NB-ARC#PF00931.24,
	1939	WD40-repeat containing protein;actin filament capping	WD40#PF00400.34,ANAPC4_WD40#PF12894.9,NB-ARC#PF00931.24,
	1942	WD40-repeat containing protein;actin filament capping	WD40#PF00400.34,ANAPC4_WD40#PF12894.9,NB-ARC#PF00931.24,
	2927	WD40-repeat containing protein;WD-40 repeat protein	WD40#PF00400.34,ANAPC4_WD40#PF12894.9,NB-ARC#PF00931.24,
	3027	WD40-repeat containing protein;actin filament capping	WD40#PF00400.34,ANAPC4_WD40#PF12894.9,NB-ARC#PF00931.24,
	5991	WD40-repeat containing protein;NB-ARC domain	WD40#PF00400.34,ANAPC4_WD40#PF12894.9,NB-ARC#PF00931.24,
	6167	WD40-repeat containing protein;WD domain, G-beta repeat	WD40#PF00400.34,ANAPC4_WD40#PF12894.9,NB-ARC#PF00931.24,
	6168	WD40-repeat containing protein;PFAM NB-ARC domain protein	WD40#PF00400.34,ANAPC4_WD40#PF12894.9,NB-ARC#PF00931.24,
	7367	WD40-repeat containing protein;NB-ARC domain	WD40#PF00400.34,ANAPC4_WD40#PF12894.9,NB-ARC#PF00931.24,
	8091	WD40-repeat containing protein;WD-40 repeat protein	WD40#PF00400.34,ANAPC4_WD40#PF12894.9,NB-ARC#PF00931.24,
	9906	WD40-repeat containing protein;Trypsin-like serine proteases, typically periplasmic, contain C-terminal PDZ domain	WD40#PF00400.34,ANAPC4_WD40#PF12894.9,NB-ARC#PF00931.24,
	9907	WD40-repeat containing protein;NB-ARC domain	WD40#PF00400.34,ANAPC4_WD40#PF12894.9,NB-ARC#PF00931.24,
	10112	WD40-repeat containing protein;actin filament capping	WD40#PF00400.34,ANAPC4_WD40#PF12894.9,NB-ARC#PF00931.24,
	10114	WD40-repeat containing protein;TUBGCP3;microtubule nucleation by interphase microtubule organizing center	WD40#PF00400.34,ANAPC4_WD40#PF12894.9,NB-ARC#PF00931.24,
	8197	Transcription initiation factor TFIID subunit 5;TAF5;transcription initiation from RNA polymerase II promoter	WD40#PF00400.34,ANAPC4_WD40#PF12894.9,TFIID_NTD2#PF04494.17,
	8585	U3 small nucleolar RNA-associated protein 21 homolog;Utp21 specific WD40 associated putative domain	WD40#PF00400.34,ANAPC4_WD40#PF12894.9,Utp21#PF04192.14,
	1338	Ribosome biogenesis protein ERB1;ERB1;Component of the NOP7 complex, which is required for maturation of the 25S and 5.8S ribosomal RNAs and formation of the 60S ribosome	WD40#PF00400.34,BOP1NT#PF08145.14,
	7510	Glutamate-rich WD repeat-containing protein 1;GRWD1;Histone-binding protein RBBP4 or subunit C of CAF1 complex	WD40#PF00400.34,CAF1C_H4-bd#PF12265.10,ANAPC4_WD40#PF12894.9,
	6132	coatomer protein complex, subunit beta 2;The coatomer is a cytosolic protein complex that binds to dilysine motifs and reversibly associates with Golgi non- clathrin-coated vesicles, which further mediate biosynthetic protein transport from the ER, via the Golgi up to the trans Golgi network. Coatomer complex is required for budding from Golgi membranes, and is essential for the retrograde Golgi-…	WD40#PF00400.34,Coatomer_WDAD#PF04053.16,
	1201	Coatomer subunit alpha, WD40 repeat-containing protein;The coatomer is a cytosolic protein complex that binds to dilysine motifs and reversibly associates with Golgi non- clathrin-coated vesicles, which further mediate biosynthetic protein transport from the ER, via the Golgi up to the trans Golgi network	WD40#PF00400.34,Coatomer_WDAD#PF04053.16,ANAPC4_WD40#PF12894.9,COPI_C#PF06957.13,
	3408	probable 2-epi-valiolone synthase;shikimate 3-dehydrogenase (NADP+) activity	WD40#PF00400.34,DHQ_synthase#PF01761.22,Fe-ADH_2#PF13685.8,
	7816	WD40-repeat containing protein;WDR48;regulation of protein monoubiquitination	WD40#PF00400.34,DUF3337#PF11816.10,
	7896	wd repeat-containing protein;Glutamine amidotransferases class-II	WD40#PF00400.34,GATase_4#PF13230.8,GATase_6#PF13522.8,Peptidase_M20#PF01546.30,M20_dimer#PF07687.16,
	9373	Protein HIRA;Required for replication-independent chromatin assembly and for the periodic repression of histone gene transcription during the cell cycle	WD40#PF00400.34,Hira#PF07569.13,ANAPC4_WD40#PF12894.9,
	6277	Minichromosome loss protein 1;WDHD1;heterochromatin maintenance	WD40#PF00400.34,Mcl1_mid#PF12341.10,ANAPC4_WD40#PF12894.9,
	1941	WD40-repeat containing protein;actin filament capping	WD40#PF00400.34,NB-ARC#PF00931.24,
	1943	WD40-repeat containing protein;disease resistance	WD40#PF00400.34,NB-ARC#PF00931.24,
	2362	WD40-repeat containing protein;WD-40 repeat protein	WD40#PF00400.34,NB-ARC#PF00931.24,
	3354	WD40-repeat containing protein;YTM1;Component of the NOP7 complex, which is required for maturation of the 25S and 5.8S ribosomal RNAs and formation of the 60S ribosome	WD40#PF00400.34,NB-ARC#PF00931.24,
	3446	WD40-repeat containing protein;PFAM NB-ARC domain protein	WD40#PF00400.34,NB-ARC#PF00931.24,
	6148	WD40-repeat containing protein;microtubule severing	WD40#PF00400.34,NB-ARC#PF00931.24,
	6699	WD40-repeat containing protein;hupG;PFAM NB-ARC domain protein	WD40#PF00400.34,NB-ARC#PF00931.24,
	7438	WD40-repeat containing protein;WD domain, G-beta repeat	WD40#PF00400.34,NB-ARC#PF00931.24,
	7439	WD40-repeat containing protein;WD domain, G-beta repeat	WD40#PF00400.34,NB-ARC#PF00931.24,
	9905	WD40-repeat containing protein;actin filament capping	WD40#PF00400.34,NB-ARC#PF00931.24,
	10111	WD40-repeat containing protein;PWP2;periodic tryptophan protein	WD40#PF00400.34,NB-ARC#PF00931.24,
	10345	WD40-repeat containing protein;Tetratricopeptide repeat	WD40#PF00400.34,NB-ARC#PF00931.24,
	10407	WD40-repeat containing protein;microtubule severing	WD40#PF00400.34,NB-ARC#PF00931.24,
	441	WD40-repeat containing protein;Nle;NLE (NUC135) domain	WD40#PF00400.34,NLE#PF08154.14,ANAPC4_WD40#PF12894.9,Ge1_WD40#PF16529.7,
	9115	WD40-repeat containing protein;SCF-dependent proteasomal ubiquitin-dependent protein catabolic process	WD40#PF00400.34,Nup160#PF11715.10,
	721	WD repeat-containing protein 5-like protein;SWD3;WD domain, G-beta repeat	WD40#PF00400.34,Nup160#PF11715.10,eIF2A#PF08662.13,ANAPC4_WD40#PF12894.9,WD40_like#PF17005.7,
	8583	WD40-repeat containing protein;DIP2;Dip2/Utp12 Family	WD40#PF00400.34,Nup160#PF11715.10,Utp12#PF04003.14,ANAPC4_WD40#PF12894.9,
	2148	stress protein;AIP1;positive regulation of actin filament depolymerization	WD40#PF00400.34,PD40#PF07676.14,ANAPC4_WD40#PF12894.9,Ge1_WD40#PF16529.7,
	5503	caspase family protein;WD domain, G-beta repeat	WD40#PF00400.34,PD40#PF07676.14,eIF2A#PF08662.13,Peptidase_C14#PF00656.24,
	7902	Serine protease/ABC transporter B family protein tagD;Nodulin-like	WD40#PF00400.34,Peptidase_S8#PF00082.24,
	3219	peptidyl-prolyl cis-trans isomerase CYP71 isoform X1;PPWD1;peptidyl-prolyl cis-trans isomerase activity	WD40#PF00400.34,Pro_isomerase#PF00160.23,
	9358	U4/U6 small nuclear ribonucleoprotein Prp4, putative, WD40-repeat-containing protein;pre-mRNA processing factor 4 (PRP4) like	WD40#PF00400.34,PRP4#PF08799.13,DNMT1-RFD#PF12047.10,
	5703	WD40-repeat containing protein;Phospholipase A-2-activating	WD40#PF00400.34,PUL#PF08324.13,Nup160#PF11715.10,
	5538	DmX-like protein 1;vacuolar proton-transporting V-type ATPase complex assembly	WD40#PF00400.34,Rav1p_C#PF12234.10,
	7254	SIR2 family protein;RNase P and RNase MRP subunit	WD40#PF00400.34,RNase_P-MRP_p29#PF01868.18,
	2218	WD40-repeat containing protein;WD domain, G-beta repeat	WD40#PF00400.34,TIR_2#PF13676.8,NB-ARC#PF00931.24,
	1057	WD40-repeat containing protein;NB-ARC domain	WD40#PF00400.34,TIR_2#PF13676.8,TIR#PF01582.22,
	2674	WD40-repeat containing protein;TIR domain	WD40#PF00400.34,TIR_2#PF13676.8,TIR#PF01582.22,
	5768	WD40-repeat containing protein;disease resistance protein (TIR-NBS class)	WD40#PF00400.34,TIR_2#PF13676.8,TIR#PF01582.22,
	7581	WD40-repeat containing protein;TIR domain	WD40#PF00400.34,TIR_2#PF13676.8,TIR#PF01582.22,
	3046	WD40-repeat containing protein;TIR domain	WD40#PF00400.34,TIR_2#PF13676.8,TIR#PF01582.22,ANAPC4_WD40#PF12894.9,NB-ARC#PF00931.24,
	3065	WD40-repeat containing protein;TIR domain	WD40#PF00400.34,TIR_2#PF13676.8,TIR#PF01582.22,ANAPC4_WD40#PF12894.9,NB-ARC#PF00931.24,
	5934	WD40-repeat containing protein;TIR domain	WD40#PF00400.34,TIR_2#PF13676.8,TIR#PF01582.22,ANAPC4_WD40#PF12894.9,NB-ARC#PF00931.24,
	5935	WD40-repeat containing protein;Psort location Cytoplasmic, score	WD40#PF00400.34,TIR_2#PF13676.8,TIR#PF01582.22,ANAPC4_WD40#PF12894.9,NB-ARC#PF00931.24,
	6698	WD40-repeat containing protein;actin filament capping	WD40#PF00400.34,TIR_2#PF13676.8,TIR#PF01582.22,ANAPC4_WD40#PF12894.9,NB-ARC#PF00931.24,
	7123	WD40-repeat containing protein;actin filament capping	WD40#PF00400.34,TIR_2#PF13676.8,TIR#PF01582.22,ANAPC4_WD40#PF12894.9,NB-ARC#PF00931.24,
	3321	WD40-repeat containing protein;actin filament capping	WD40#PF00400.34,TIR_2#PF13676.8,TIR#PF01582.22,NB-ARC#PF00931.24,
	8788	WD40-repeat containing protein;ADP binding	WD40#PF00400.34,TIR_2#PF13676.8,TIR#PF01582.22,NB-ARC#PF00931.24,
	10234	WD40-repeat containing protein;TIR domain	WD40#PF00400.34,TIR_2#PF13676.8,TIR#PF01582.22,NB-ARC#PF00931.24,
	1676	WD40-repeat containing protein;Psort location Cytoplasmic, score	WD40#PF00400.34,TIR_2#PF13676.8,TIR#PF01582.22,PQQ_3#PF13570.8,ANAPC4_WD40#PF12894.9,
	10685	WD40-repeat containing protein;WD domain, G-beta repeat	WD40#PF00400.34,TPR_17#PF13431.8,TPR_12#PF13424.8,NB-ARC#PF00931.24,
	2289	WD40-repeat containing protein;PWP2;snoRNA binding	WD40#PF00400.34,Utp12#PF04003.14,ANAPC4_WD40#PF12894.9,Ge1_WD40#PF16529.7,
	10497	WD40-repeat containing protein;PWP2;snoRNA binding	WD40#PF00400.34,Utp12#PF04003.14,ANAPC4_WD40#PF12894.9,Ge1_WD40#PF16529.7,
	6546	WD40-repeat containing protein;TBL3;Transducin beta-like	WD40#PF00400.34,Utp13#PF08625.13,ANAPC4_WD40#PF12894.9,
	5749	U3 small nucleolar RNA-associated protein 15-like;UTP15;positive regulation of rRNA processing	WD40#PF00400.34,UTP15_C#PF09384.12,ANAPC4_WD40#PF12894.9,
	2583	E3 ubiquitin-protein ligase;RFWD2;Ring finger and WD repeat domain 2	WD40#PF00400.34,zf-C3HC4_3#PF13920.8,zf-RING_2#PF13639.8,zf-C3HC4#PF00097.27,zf-C3HC4_2#PF13923.8,zf-RING_5#PF14634.8,
	6393	WD40 repeat domain-containing protein;ATMRK1;Serine threonine-protein kinase	WD40#PF00400.34,zf-RING_2#PF13639.8,Pkinase#PF00069.27,PK_Tyr_Ser-Thr#PF07714.19,ANAPC4_WD40#PF12894.9,
LRR Domain	8650	UMP-CMP kinase;Belongs to the adenylate kinase family	AAA_17#PF13207.8,LRR_4#PF12799.9,LRR_8#PF13855.8,ADK#PF00406.24,AAA_18#PF13238.8,
11x	2964	leucine-rich repeat protein;Leucine-rich repeats, outliers	LRR_4#PF12799.9,
	4552	LRRC48 protein;lrrc48;Leucine Rich Repeat	LRR_4#PF12799.9,
	4628	protein phosphatase 1 regulatory subunit, putative;	LRR_4#PF12799.9,
	6915	F-box protein;AMN1;Negative regulator of the mitotic exit network (MEN), required for multiple cell cycle checkpoints. Required for daughter cell separation and chromosome stability. Involved in copper sensitivity	LRR_4#PF12799.9,
	563	tubulin-specific chaperone E isoform X2;TBCE;Tubulin-specific chaperone E	LRR_4#PF12799.9,CAP_GLY#PF01302.27,
	9064	tubulin-specific chaperone E isoform X2;TBCE;Tubulin-specific chaperone E	LRR_4#PF12799.9,CAP_GLY#PF01302.27,
	1358	Leucine rich repeat-containing protein;EF-hand domain pair	LRR_4#PF12799.9,LRR_8#PF13855.8,
	10359	leucine-rich repeat family protein;Plant intracellular Ras-group-related LRR protein 7-like	LRR_4#PF12799.9,LRR_8#PF13855.8,
	10556	Ran GTPase-activating protein;RANGAP1;Leucine Rich repeat	LRR_4#PF12799.9,LRR_8#PF13855.8,LRR_6#PF13516.8,
	7820	leucine-rich repeat-containing serine/threonine-protein kinase;VP1985;leucine-rich repeat-containing protein typical subtype	LRR_4#PF12799.9,RsfS#PF02410.17,Pkinase#PF00069.27,PK_Tyr_Ser-Thr#PF07714.19,LRR_8#PF13855.8,
	94	Leucine rich repeat-containing protein;NRROS;Negative regulator of reactive oxygen species	LRR_4#PF12799.9,RsmF_methylt_CI#PF17126.7,LRR_8#PF13855.8,
	594	RAN GTPase-activating protein 1;GTPase activator activity	LRR_6#PF13516.8,
	4896	nucleotide-binding oligomerization domain-containing protein 1;Leucine Rich repeat	LRR_6#PF13516.8,
	7741	Ran GTPase-activating protein;GTPase activator activity	LRR_6#PF13516.8,
	5257	dynein assembly factor 1, axonemal-like protein;Leucine-rich repeat	LRR_9#PF14580.8,LRR_4#PF12799.9,LRR_8#PF13855.8,
	6235	protein phosphatase 1;TLR2;Toll-like receptor	LRR_9#PF14580.8,LRR_4#PF12799.9,LRR_8#PF13855.8,
	10726	Protein phosphatase 1 regulatory subunit 7;LEA1;to Saccharomyces cerevisiae LEA1 (YPL213W)	LRR_9#PF14580.8,LRR_4#PF12799.9,LRR_8#PF13855.8,
TPR Domain	2364	TPR repeat-containing protein;NPKA;Cmgc cdk pitslre protein kinase Ppk23	CBS#PF00571.30,TPR_1#PF00515.30,Pkinase#PF00069.27,PK_Tyr_Ser-Thr#PF07714.19,PB1#PF00564.26,TPR_11#PF13414.8,TPR_2#PF07719.19,TPR_19#PF14559.8,
26x	5914	Chs5p-Arf1p-binding protein (ChAPs);BUD7;fungal-type cell wall chitin biosynthetic process	ChAPs#PF09295.12,TPR_8#PF13181.8,TPR_2#PF07719.19,TPR_1#PF00515.30,TPR_19#PF14559.8,
	169	Coatomer subunit epsilon;COPE;The coatomer is a cytosolic protein complex that binds to dilysine motifs and reversibly associates with Golgi non- clathrin-coated vesicles, which further mediate biosynthetic protein transport from the ER, via the Golgi up to the trans Golgi network. The coatomer complex is required for budding from Golgi membranes, and is essential for the retrograde Golgi-to-ER t…	Coatomer_E#PF04733.16,TPR_19#PF14559.8,
	1872	complex I NDUFA9 subunit family protein;MA20_24380;NmrA-like family	Epimerase#PF01370.23,TPR_2#PF07719.19,3Beta_HSD#PF01073.21,
	10360	58 kDa phosphoprotein;ST13;Hsp70 protein binding	HipN#PF18253.3,Thioredoxin#PF00085.22,TPR_1#PF00515.30,
	4371	histidine kinase;PFAM Signal transduction histidine kinase, internal region	His_kinase#PF06580.15,TPR_12#PF13424.8,
	4802	membrane dipeptidase;Membrane dipeptidase (Peptidase family M19)	Peptidase_M19#PF01244.23,HATPase_c#PF02518.28,HisKA#PF00512.27,TPR_12#PF13424.8,
	1786	Pentatricopeptide repeat-containing protein;Pentatricopeptide repeat domain	PPR_long#PF17177.6,PPR#PF01535.22,PPR_1#PF12854.9,PPR_2#PF13041.8,TPR_14#PF13428.8,MRP-S27#PF10037.11,PPR_3#PF13812.8,
	3115	Pentatricopeptide repeat-containing protein;endonuclease activity	PPR_long#PF17177.6,PPR#PF01535.22,PPR_1#PF12854.9,PPR_2#PF13041.8,TPR_14#PF13428.8,TPR_19#PF14559.8,PPR_3#PF13812.8,
	2811	Pentatricopeptide repeat-containing protein;Pentatricopeptide repeat-containing protein	PPR_long#PF17177.6,PPR#PF01535.22,PPR_2#PF13041.8,TPR_14#PF13428.8,PPR_3#PF13812.8,PPR_1#PF12854.9,ATP13#PF12921.9,TPR_19#PF14559.8,
	664	Sel1-repeat containing protein;	Sel1#PF08238.14,TPR_6#PF13174.8,
	2097	Sel1-repeat containing protein;	Sel1#PF08238.14,TPR_6#PF13174.8,
	7356	Sel1-repeat containing protein;	Sel1#PF08238.14,TPR_6#PF13174.8,
	8202	sel1 repeat family protein;ERAD pathway	Sel1#PF08238.14,TPR_6#PF13174.8,
	10512	Sel1-repeat containing protein;	Sel1#PF08238.14,TPR_6#PF13174.8,
	6263	unnamed protein product;Meiosis protein SPO22/ZIP4 like	SPO22#PF08631.12,TPR_12#PF13424.8,
	3386	Sel1-repeat containing protein;	TIR_2#PF13676.8,TPR_1#PF00515.30,Sel1#PF08238.14,Roc#PF08477.15,
	10820	Sel1-repeat containing protein;TMV resistance protein N-like	TIR_2#PF13676.8,TPR_1#PF00515.30,Sel1#PF08238.14,Roc#PF08477.15,
	1118	RNA polymerase II-associated protein 3;spag;Potential Monad-binding region of RPAP3	TPR_1#PF00515.30,RPAP3_C#PF13877.8,
	4454	putative alpha/beta superfamily hydrolase;Putative esterase	TPR_1#PF00515.30,TetR_N#PF00440.25,
	7746	Tetratricopeptide repeat protein 27;TTC27;fungal-type cell wall organization	TPR_1#PF00515.30,TPR_11#PF13414.8,TPR_16#PF13432.8,TPR_17#PF13431.8,TPR_2#PF07719.19,TPR_12#PF13424.8,TPR_7#PF13176.8,TPR_19#PF14559.8,
	5056	hypothetical protein;chaperone-mediated protein folding	TPR_11#PF13414.8,
	8327	TPR repeat-containing protein;ribosomal protein subunit S4	TPR_11#PF13414.8,DUF829#PF05705.16,TPR_2#PF07719.19,CBS#PF00571.30,TPR_1#PF00515.30,TPR_19#PF14559.8,PB1#PF00564.26,
	5701	chloroplast inner membrane import protein Tic22, putative;positive regulation of catalytic activity in other organism involved in symbiotic interaction	TPR_11#PF13414.8,Tic22#PF04278.14,TPR_2#PF07719.19,TPR_1#PF00515.30,
	8308	TPR repeat-containing protein;myosin. Source PGD	TPR_11#PF13414.8,TPR_2#PF07719.19,CBS#PF00571.30,TPR_1#PF00515.30,TPR_19#PF14559.8,
	1683	TPR repeat-containing protein;PB1 domain	TPR_11#PF13414.8,TPR_2#PF07719.19,CBS#PF00571.30,TPR_1#PF00515.30,TPR_19#PF14559.8,PB1#PF00564.26,
	8311	TPR repeat-containing protein;PB1 domain	TPR_11#PF13414.8,TPR_2#PF07719.19,CBS#PF00571.30,TPR_1#PF00515.30,TPR_19#PF14559.8,PB1#PF00564.26,
	3769	hypothetical protein PPERSA_12327;Tetratricopeptide repeat	TPR_11#PF13414.8,TPR_2#PF07719.19,TPR_1#PF00515.30,
	5739	Peptidyl-prolyl cis-trans isomerase FKBP4;FK506 binding	TPR_11#PF13414.8,TPR_2#PF07719.19,TPR_1#PF00515.30,
	4858	tetratricopeptide repeat protein;DnaJ molecular chaperone homology domain	TPR_11#PF13414.8,TPR_8#PF13181.8,TPR_2#PF07719.19,TPR_17#PF13431.8,TPR_1#PF00515.30,TPR_19#PF14559.8,
	10665	peptidase c14 caspase catalytic subunit p20, putative;PFAM Tetratricopeptide repeat	TPR_11#PF13414.8,TPR_9#PF13371.8,TPR_8#PF13181.8,TPR_2#PF07719.19,TPR_17#PF13431.8,TPR_1#PF00515.30,
	230	hypothetical protein BWQ96_10154;	TPR_12#PF13424.8,
	609	hypothetical protein BWQ96_00087;	TPR_12#PF13424.8,
	4751	helix-turn-helix domain-containing protein;helix_turn_helix, arabinose operon control protein	TPR_12#PF13424.8,
	10683	tetratricopeptide repeat protein;Tetratricopeptide repeat	TPR_12#PF13424.8,
	8359	putative AMP-activated kinase, glycogen-binding protein;starch biosynthetic process	TPR_12#PF13424.8,AMPK1_CBM#PF16561.7,
	692	Pre-mRNA-splicing factor SYF1;XAB2;generation of catalytic spliceosome for first transesterification step	TPR_14#PF13428.8,
	5151	winged helix-turn-helix domain-containing protein;Adenylate cyclase	TPR_14#PF13428.8,TPR_19#PF14559.8,
	9527	PRP6 pre-mRNA splicing factor 6 homolog;spliceosomal tri-snRNP complex assembly	TPR_14#PF13428.8,TPR_19#PF14559.8,PRP1_N#PF06424.14,
	8108	Sel1-repeat containing protein;Belongs to the protein kinase superfamily	TPR_16#PF13432.8,Pkinase#PF00069.27,PK_Tyr_Ser-Thr#PF07714.19,Sel1#PF08238.14,TPR_6#PF13174.8,
	555	Serine/threonine-protein phosphatase 5;serine threonine-protein phosphatase	TPR_16#PF13432.8,PPP5#PF08321.14,TPR_2#PF07719.19,TPR_1#PF00515.30,Metallophos#PF00149.30,
	1947	Crooked neck-like protein 1;CLF1;HAT (Half-A-TPR) repeat	TPR_16#PF13432.8,Suf#PF05843.16,HAT#PF02184.18,TPR_14#PF13428.8,TPR_19#PF14559.8,
	7451	Crooked neck-like protein 1;CLF1;HAT (Half-A-TPR) repeat	TPR_16#PF13432.8,Suf#PF05843.16,HAT#PF02184.18,TPR_14#PF13428.8,TPR_19#PF14559.8,
	8983	Crooked neck-like protein 1;CLF1;HAT (Half-A-TPR) repeat	TPR_16#PF13432.8,Suf#PF05843.16,HAT#PF02184.18,TPR_14#PF13428.8,TPR_19#PF14559.8,
	5051	tetratricopeptide repeat protein;batB;von Willebrand factor (vWF) type A domain	TPR_16#PF13432.8,TPR_11#PF13414.8,TPR_2#PF07719.19,VWA#PF00092.30,TPR_1#PF00515.30,
	2575	trafficking protein particle complex subunit 12;Trafficking protein particle complex subunit	TPR_16#PF13432.8,TPR_2#PF07719.19,TPR_1#PF00515.30,TPR_14#PF13428.8,TPR_19#PF14559.8,
	3051	trafficking protein particle complex subunit 12;Trafficking protein particle complex subunit	TPR_16#PF13432.8,TPR_2#PF07719.19,TPR_1#PF00515.30,TPR_14#PF13428.8,TPR_19#PF14559.8,
	4726	tetratricopeptide repeat protein;Tetratricopeptide repeat	TPR_16#PF13432.8,TPR_7#PF13176.8,TPR_1#PF00515.30,TPR_14#PF13428.8,TPR_19#PF14559.8,TPR_6#PF13174.8,
	3913	histidine--tRNA ligase;hisS;histidyl-tRNA synthetase	TPR_16#PF13432.8,tRNA-synt_2b#PF00587.27,TPR_21#PF09976.11,tRNA-synt_His#PF13393.8,TPR_14#PF13428.8,
	2081	Sel1-repeat containing protein;	TPR_17#PF13431.8,Sel1#PF08238.14,
	2086	Sel1-repeat containing protein;	TPR_17#PF13431.8,Sel1#PF08238.14,
	2087	Sel1-repeat containing protein;	TPR_17#PF13431.8,Sel1#PF08238.14,
	2377	Sel1-repeat containing protein;	TPR_17#PF13431.8,Sel1#PF08238.14,TPR_6#PF13174.8,
	3370	Sel1-repeat containing protein;	TPR_17#PF13431.8,Sel1#PF08238.14,TPR_6#PF13174.8,
	625	Sel1-repeat containing protein;	TPR_17#PF13431.8,TPR_7#PF13176.8,Sel1#PF08238.14,TPR_6#PF13174.8,
	9870	ER membrane protein complex subunit 2-A;EMC2;ER membrane protein complex subunit	TPR_19#PF14559.8,
	1078	CCR4-NOT transcription complex subunit 10;CCR4-NOT transcription complex subunit	TPR_2#PF07719.19,
	10525	VOC family protein;ble;bleomycin resistance protein	TPR_2#PF07719.19,
	6231	Chaperone protein dnaJ 10;X-domain of DnaJ-containing	TPR_2#PF07719.19,DnaJ#PF00226.33,TPR_1#PF00515.30,DnaJ-X#PF14308.8,
	3643	tetratricopeptide repeat protein;	TPR_2#PF07719.19,SNAP#PF14938.8,TPR_12#PF13424.8,
	4143	tetratricopeptide repeat protein;Tetratricopeptide repeats	TPR_2#PF07719.19,TPR_1#PF00515.30,
	9537	TPR domain containing protein;negative regulation of ER-associated ubiquitin-dependent protein catabolic process	TPR_2#PF07719.19,TPR_1#PF00515.30,
	4817	tetratricopeptide repeat protein;TRANK1;TPR repeat	TPR_2#PF07719.19,TPR_1#PF00515.30,SRP68#PF16969.7,
	3544	helix-turn-helix domain-containing protein;helix_turn_helix, arabinose operon control protein	TPR_2#PF07719.19,TPR_14#PF13428.8,TPR_19#PF14559.8,HTH_18#PF12833.9,
	1657	Hsp70-Hsp90 organizing protein 1;protein folding	TPR_2#PF07719.19,TPR_17#PF13431.8,DnaJ#PF00226.33,TPR_1#PF00515.30,
	2331	Chaperone protein dnaJ 10;X-domain of DnaJ-containing	TPR_2#PF07719.19,TPR_17#PF13431.8,DnaJ#PF00226.33,TPR_1#PF00515.30,DnaJ-X#PF14308.8,
	5516	tetratricopeptide repeat protein;Tetratricopeptide repeat	TPR_2#PF07719.19,TPR_7#PF13176.8,TPR_12#PF13424.8,TPR_1#PF00515.30,
	6072	chitin synthase regulatory factor chr2;	TPR_7#PF13176.8,Sel1#PF08238.14,TPR_6#PF13174.8,
	485	Anaphase-promoting complex subunit 8;APC8;anaphase-promoting complex subunit	TPR_8#PF13181.8,ANAPC3#PF12895.9,TPR_1#PF00515.30,TPR_14#PF13428.8,ANAPC8#PF04049.15,TPR_11#PF13414.8,TPR_16#PF13432.8,TPR_2#PF07719.19,TPR_17#PF13431.8,TPR_12#PF13424.8,TPR_19#PF14559.8,
	3237	N-terminal acetyltransferase A complex auxiliary subunit NAA15;NAA16;NMDA receptor-regulated protein 1	TPR_8#PF13181.8,ANAPC3#PF12895.9,TPR_1#PF00515.30,TPR_14#PF13428.8,NARP1#PF12569.10,TPR_11#PF13414.8,TPR_16#PF13432.8,TPR_2#PF07719.19,TPR_7#PF13176.8,TPR_12#PF13424.8,TPR_19#PF14559.8,
	2473	Cell division cycle protein 27;APC3;Cell division cycle protein 27 homolog	TPR_8#PF13181.8,ANAPC3#PF12895.9,TPR_1#PF00515.30,TPR_14#PF13428.8,TPR_11#PF13414.8,TPR_16#PF13432.8,TPR_2#PF07719.19,TPR_15#PF13429.8,TPR_17#PF13431.8,TPR_7#PF13176.8,TPR_12#PF13424.8,TPR_19#PF14559.8,TPR_6#PF13174.8,
	4196	tetratricopeptide repeat protein;IFT88;Intraflagellar transport protein IFT88	TPR_8#PF13181.8,ANAPC3#PF12895.9,TPR_1#PF00515.30,TPR_14#PF13428.8,TPR_11#PF13414.8,TPR_16#PF13432.8,TPR_2#PF07719.19,TPR_17#PF13431.8,SNAP#PF14938.8,TPR_7#PF13176.8,TPR_12#PF13424.8,TPR_19#PF14559.8,TPR_6#PF13174.8,TPR_10#PF13374.8,
	10664	peptidase c14 caspase catalytic subunit p20;IQCA1;Tetratricopeptide repeat	TPR_8#PF13181.8,ANAPC3#PF12895.9,TPR_1#PF00515.30,TPR_14#PF13428.8,TPR_11#PF13414.8,TPR_16#PF13432.8,TPR_2#PF07719.19,TPR_17#PF13431.8,TPR_7#PF13176.8,TPR_12#PF13424.8,TPR_19#PF14559.8,TPR_6#PF13174.8,
	10662	peptidase c14 caspase catalytic subunit p20, putative;IQCA1;Tetratricopeptide repeat	TPR_8#PF13181.8,ANAPC3#PF12895.9,TPR_1#PF00515.30,TPR_14#PF13428.8,TPR_11#PF13414.8,TPR_16#PF13432.8,TPR_9#PF13371.8,TPR_2#PF07719.19,TPR_17#PF13431.8,TPR_7#PF13176.8,TPR_12#PF13424.8,TPR_19#PF14559.8,TPR_6#PF13174.8,
	3287	Anaphase-promoting complex subunit 6;Anaphase-promoting complex subunit	TPR_8#PF13181.8,ANAPC3#PF12895.9,TPR_1#PF00515.30,TPR_14#PF13428.8,TPR_11#PF13414.8,TPR_16#PF13432.8,TPR_9#PF13371.8,TPR_2#PF07719.19,TPR_7#PF13176.8,TPR_12#PF13424.8,TPR_19#PF14559.8,TPR_6#PF13174.8,TPR_10#PF13374.8,
	3307	tetratricopeptide repeat protein;PFAM NB-ARC domain	TPR_8#PF13181.8,CHAT#PF12770.9,TPR_2#PF07719.19,TPR_12#PF13424.8,TPR_1#PF00515.30,
	4942	tetratricopeptide repeat protein;trxA;COG0457 FOG TPR repeat	TPR_8#PF13181.8,Fis1_TPR_C#PF14853.8,ANAPC3#PF12895.9,TPR_1#PF00515.30,TPR_14#PF13428.8,TPR_11#PF13414.8,TPR_16#PF13432.8,TPR_9#PF13371.8,TPR_2#PF07719.19,TPR_17#PF13431.8,TPR_7#PF13176.8,TPR_21#PF09976.11,TPR_12#PF13424.8,TPR_19#PF14559.8,TPR_6#PF13174.8,
	7256	Hsp70-Hsp90 organizing protein;HOP1;Heat shock protein 70 (HSP70)-interacting protein	TPR_8#PF13181.8,Fis1_TPR_C#PF14853.8,TPR_1#PF00515.30,TPR_14#PF13428.8,TPR_11#PF13414.8,TPR_16#PF13432.8,TPR_9#PF13371.8,TPR_2#PF07719.19,TPR_17#PF13431.8,TPR_7#PF13176.8,TPR_12#PF13424.8,STI1#PF17830.3,TPR_19#PF14559.8,
	3970	tetratricopeptide repeat protein;hipA;Pfam:HipA_N	TPR_8#PF13181.8,PPR#PF01535.22,TPR_1#PF00515.30,TPR_14#PF13428.8,TPR_2#PF07719.19,RNPP_C#PF18768.3,TPR_12#PF13424.8,TPR_7#PF13176.8,TPR_10#PF13374.8,
	547	PsbB mRNA maturation factor Mbb1, chloroplastic;Tetratricopeptide repeat	TPR_8#PF13181.8,Suf#PF05843.16,MIT#PF04212.20,TPR_1#PF00515.30,TPR_14#PF13428.8,TPR_11#PF13414.8,TPR_16#PF13432.8,TPR_9#PF13371.8,TPR_2#PF07719.19,TPR_17#PF13431.8,TPR_7#PF13176.8,TPR_12#PF13424.8,TPR_19#PF14559.8,Mad3_BUB1_I#PF08311.14,
	42	TPR repeat-containing protein;	TPR_8#PF13181.8,Suf#PF05843.16,TPR_14#PF13428.8,TPR_16#PF13432.8,TPR_17#PF13431.8,TPR_2#PF07719.19,TPR_12#PF13424.8,TPR_19#PF14559.8,
	9838	TPR repeat-containing protein;Tetratricopeptide repeat	TPR_8#PF13181.8,TPR_1#PF00515.30,TPR_11#PF13414.8,TPR_16#PF13432.8,TPR_9#PF13371.8,TPR_17#PF13431.8,TPR_2#PF07719.19,TPR_12#PF13424.8,
	302	UDP-N-acetylglucosamine--peptide N-acetylglucosaminyltransferase SPINDLY-lie protein;SPY;protein N-acetylglucosaminyltransferase activity	TPR_8#PF13181.8,TPR_1#PF00515.30,TPR_14#PF13428.8,NARP1#PF12569.10,TPR_11#PF13414.8,TPR_16#PF13432.8,TPR_9#PF13371.8,TPR_2#PF07719.19,TPR_17#PF13431.8,TPR_7#PF13176.8,TPR_12#PF13424.8,TPR_19#PF14559.8,Glyco_transf_41#PF13844.8,TPR_6#PF13174.8,TPR_10#PF13374.8,
	8051	TPR repeat-containing protein;pex5;Tetratricopeptide repeat	TPR_8#PF13181.8,TPR_1#PF00515.30,TPR_14#PF13428.8,TPR_11#PF13414.8,TPR_16#PF13432.8,TPR_17#PF13431.8,TPR_2#PF07719.19,TPR_7#PF13176.8,TPR_12#PF13424.8,TPR_19#PF14559.8,TPR_6#PF13174.8,
	1068	putative assembly chaperone of rpl4;TPR repeat protein. Source PGD	TPR_8#PF13181.8,TPR_1#PF00515.30,TPR_14#PF13428.8,TPR_11#PF13414.8,TPR_16#PF13432.8,TPR_17#PF13431.8,TPR_2#PF07719.19,TPR_7#PF13176.8,TPR_12#PF13424.8,TPR_4#PF07721.16,TPR_19#PF14559.8,
	2479	TPR repeat-containing protein;CDC27;metaphase/anaphase transition of mitotic cell cycle	TPR_8#PF13181.8,TPR_1#PF00515.30,TPR_14#PF13428.8,TPR_11#PF13414.8,TPR_16#PF13432.8,TPR_2#PF07719.19,TPR_15#PF13429.8,TPR_17#PF13431.8,TPR_7#PF13176.8,TPR_12#PF13424.8,TPR_19#PF14559.8,TPR_6#PF13174.8,
	5650	TPR repeat-containing protein;MBB1;PsbB mRNA maturation factor Mbb1	TPR_8#PF13181.8,TPR_1#PF00515.30,TPR_14#PF13428.8,TPR_11#PF13414.8,TPR_16#PF13432.8,TPR_2#PF07719.19,TPR_17#PF13431.8,TPR_7#PF13176.8,TPR_12#PF13424.8,Mad3_BUB1_I#PF08311.14,TPR_19#PF14559.8,TPR_6#PF13174.8,
	8971	tetratricopeptide repeat (TPR)-like superfamily protein;protein N-acetylglucosaminyltransferase activity	TPR_8#PF13181.8,TPR_1#PF00515.30,TPR_14#PF13428.8,TPR_11#PF13414.8,TPR_16#PF13432.8,TPR_2#PF07719.19,TPR_17#PF13431.8,TPR_7#PF13176.8,TPR_12#PF13424.8,TPR_19#PF14559.8,Glyco_transf_41#PF13844.8,TPR_10#PF13374.8,
	1844	TPR repeat-containing protein;cellular component assembly	TPR_8#PF13181.8,TPR_1#PF00515.30,TPR_14#PF13428.8,TPR_11#PF13414.8,TPR_16#PF13432.8,TPR_9#PF13371.8,HAT#PF02184.18,TPR_2#PF07719.19,TPR_17#PF13431.8,TPR_12#PF13424.8,TPR_19#PF14559.8,Mad3_BUB1_I#PF08311.14,TPR_6#PF13174.8,
	5190	DUF4157 domain-containing protein;domain, Protein	TPR_8#PF13181.8,TPR_1#PF00515.30,TPR_14#PF13428.8,TPR_11#PF13414.8,TPR_16#PF13432.8,TPR_9#PF13371.8,TPR_17#PF13431.8,TPR_2#PF07719.19,TPR_12#PF13424.8,TPR_19#PF14559.8,
	855	TPR repeat-containing protein;	TPR_8#PF13181.8,TPR_1#PF00515.30,TPR_14#PF13428.8,TPR_11#PF13414.8,TPR_16#PF13432.8,TPR_9#PF13371.8,TPR_17#PF13431.8,TPR_2#PF07719.19,TPR_7#PF13176.8,TPR_12#PF13424.8,TPR_19#PF14559.8,
	1867	TPR repeat-containing protein;SSN6;Tetratricopeptide repeat	TPR_8#PF13181.8,TPR_1#PF00515.30,TPR_14#PF13428.8,TPR_11#PF13414.8,TPR_16#PF13432.8,TPR_9#PF13371.8,TPR_17#PF13431.8,TPR_2#PF07719.19,TPR_7#PF13176.8,TPR_12#PF13424.8,TPR_19#PF14559.8,TPR_6#PF13174.8,
	7756	PsbB mRNA maturation factor Mbb1;cellular component assembly	TPR_8#PF13181.8,TPR_1#PF00515.30,TPR_14#PF13428.8,TPR_11#PF13414.8,TPR_16#PF13432.8,TPR_9#PF13371.8,TPR_2#PF07719.19,TPR_17#PF13431.8,TPR_12#PF13424.8,Mad3_BUB1_I#PF08311.14,TPR_19#PF14559.8,
	8264	Serine/threonine-protein phosphatase 4 regulatory subunit 4;UDP-N-acetylglucosamine-peptide N-acetylglucosaminyltransferase	TPR_8#PF13181.8,TPR_1#PF00515.30,TPR_14#PF13428.8,TPR_11#PF13414.8,TPR_16#PF13432.8,TPR_9#PF13371.8,TPR_2#PF07719.19,TPR_17#PF13431.8,TPR_12#PF13424.8,TPR_19#PF14559.8,TPR_10#PF13374.8,
	2342	PsbB mRNA maturation factor Mbb1, chloroplastic;cellular component assembly	TPR_8#PF13181.8,TPR_1#PF00515.30,TPR_14#PF13428.8,TPR_16#PF13432.8,TPR_17#PF13431.8,TPR_2#PF07719.19,TPR_12#PF13424.8,TPR_19#PF14559.8,TPR_6#PF13174.8,
	9578	TPR repeat-containing protein;cellular component assembly	TPR_8#PF13181.8,TPR_1#PF00515.30,TPR_14#PF13428.8,TPR_16#PF13432.8,TPR_9#PF13371.8,TPR_MalT#PF17874.3,TPR_15#PF13429.8,TPR_17#PF13431.8,TPR_2#PF07719.19,TPR_7#PF13176.8,TPR_12#PF13424.8,TPR_19#PF14559.8,TPR_6#PF13174.8,
	7336	5prime-AMP-activated protein kinase subunit beta-2;Domain in cystathionine beta-synthase and other proteins.	TPR_8#PF13181.8,TPR_1#PF00515.30,TPR_14#PF13428.8,TPR_16#PF13432.8,TPR_MalT#PF17874.3,TPR_2#PF07719.19,TPR_12#PF13424.8,AMPK1_CBM#PF16561.7,TPR_19#PF14559.8,
	1082	TPR repeat-containing protein;FK506 binding	TPR_8#PF13181.8,TPR_2#PF07719.19,TPR_1#PF00515.30,FKBP_C#PF00254.30,
	4750	tetratricopeptide repeat protein;helix_turn_helix, arabinose operon control protein	TPR_8#PF13181.8,TPR_2#PF07719.19,TPR_12#PF13424.8,TPR_1#PF00515.30,
	10174	RNA polymerase-associated protein CTR9 homolog;CTR9;RNA polymerase-associated protein CTR9 homolog	TPR_8#PF13181.8,TPR_2#PF07719.19,TPR_12#PF13424.8,TPR_14#PF13428.8,TPR_19#PF14559.8,
	8522	general transcription factor 3C polypeptide 3 isoform X1;TFC4;regulation of transcription by RNA polymerase III	TPR_8#PF13181.8,TPR_2#PF07719.19,TPR_7#PF13176.8,TPR_12#PF13424.8,TPR_1#PF00515.30,TPR_19#PF14559.8,TPR_6#PF13174.8,
	2466	hypothetical protein BWQ96_07073;Bacterial transcriptional activator domain	TPR_MalT#PF17874.3,TPR_12#PF13424.8,TPR_19#PF14559.8,TPR_10#PF13374.8,
	10685	WD40-repeat containing protein;WD domain, G-beta repeat	WD40#PF00400.34,TPR_17#PF13431.8,TPR_12#PF13424.8,NB-ARC#PF00931.24,
sel1	6470	sel1 repeat family protein;Sel1-like repeats.	Atx10homo_assoc#PF09759.11,Arm#PF00514.25,Sel1#PF08238.14,
45x	918	sel1 repeat family protein;ERAD pathway	CS#PF04969.18,Sel1#PF08238.14,
	2202	Sel1-repeat containing protein;Serine threonine protein kinase	Pkinase#PF00069.27,Sel1#PF08238.14,
	393	Sel1-repeat containing protein;SEL1L2;Sel-1 suppressor of lin-12-like 2 (C. elegans)	Sel1#PF08238.14,
	644	Sel1-repeat containing protein;	Sel1#PF08238.14,
	645	Sel1-repeat containing protein;	Sel1#PF08238.14,
	655	Sel1-repeat containing protein;	Sel1#PF08238.14,
	810	Sel1-repeat containing protein;	Sel1#PF08238.14,
	1299	Sel1 repeat;protein).. Source PGD	Sel1#PF08238.14,
	1468	sel1 repeat family protein;ERAD pathway	Sel1#PF08238.14,
	1469	sel1 repeat family protein;	Sel1#PF08238.14,
	1495	Sel1-repeat containing protein;	Sel1#PF08238.14,
	1642	SEL1-like repeat protein;beta-lactamase activity	Sel1#PF08238.14,
	1770	SEL1-like repeat protein;ERAD pathway	Sel1#PF08238.14,
	2020	Sel1-repeat containing protein;	Sel1#PF08238.14,
	2022	Sel1-repeat containing protein;	Sel1#PF08238.14,
	2079	Sel1-repeat containing protein;	Sel1#PF08238.14,
	2080	Sel1-repeat containing protein;	Sel1#PF08238.14,
	2082	Sel1-repeat containing protein;	Sel1#PF08238.14,
	2083	Sel1-repeat containing protein;Sel1-like repeats.	Sel1#PF08238.14,
	2085	Sel1-repeat containing protein;Sel1-like repeats.	Sel1#PF08238.14,
	2123	Sel1-repeat containing protein;	Sel1#PF08238.14,
	2226	sel1 repeat family protein;	Sel1#PF08238.14,
	2227	SEL1 protein;Sel1-like repeats.	Sel1#PF08238.14,
	2257	kinase-like domain-containing protein;	Sel1#PF08238.14,
	2788	Sel1-repeat containing protein;	Sel1#PF08238.14,
	2888	Sel1-repeat containing protein;	Sel1#PF08238.14,
	3144	SEL1-like repeat protein;ERAD pathway	Sel1#PF08238.14,
	3158	Sel1-repeat containing protein;KIAA0141;extrinsic apoptotic signaling pathway via death domain receptors	Sel1#PF08238.14,
	3199	Sel1-repeat containing protein;	Sel1#PF08238.14,
	3320	Sel1-repeat containing protein;Sel1-like repeats.	Sel1#PF08238.14,
	3364	Sel1-repeat containing protein;	Sel1#PF08238.14,
	3366	Sel1-repeat containing protein;	Sel1#PF08238.14,
	5761	Sel1-repeat containing protein;	Sel1#PF08238.14,
	5936	Sel1-repeat containing protein;	Sel1#PF08238.14,
	6069	sel1 repeat family protein;Transcriptional regulatory protein, C terminal	Sel1#PF08238.14,
	6187	Sel1-repeat containing protein;ERAD pathway	Sel1#PF08238.14,
	6794	kinase-like domain-containing protein;	Sel1#PF08238.14,
	7004	Sel1-repeat containing protein;	Sel1#PF08238.14,
	7203	kinase-like domain-containing protein;	Sel1#PF08238.14,
	7295	Sel1-repeat containing protein;	Sel1#PF08238.14,
	7296	Sel1-repeat containing protein;	Sel1#PF08238.14,
	7297	Sel1-repeat containing protein;	Sel1#PF08238.14,
	7366	Sel1-repeat containing protein;Si dkey-24p1.6	Sel1#PF08238.14,
	8424	Sel1-repeat containing protein;	Sel1#PF08238.14,
	8439	Sel1-repeat containing protein;KIAA0141;extrinsic apoptotic signaling pathway via death domain receptors	Sel1#PF08238.14,
	8688	SEL1-like repeat protein;Sel1-like repeats.	Sel1#PF08238.14,
	8704	Sel1-repeat containing protein;SEL1L;Sel-1 family protein. Source PGD	Sel1#PF08238.14,
	8964	SEL1-like repeat protein;ERAD pathway	Sel1#PF08238.14,
	9118	Sel1-repeat containing protein;HRD3;ubiquitin-protein ligase Sel1	Sel1#PF08238.14,
	9875	Sel1-repeat containing protein;Sel1-like repeats.	Sel1#PF08238.14,
	9879	Sel1-repeat containing protein;	Sel1#PF08238.14,
	10039	SEL1 protein;Sel1-like repeats.	Sel1#PF08238.14,
	10040	sel1 repeat family protein;	Sel1#PF08238.14,
	10042	SEL1 protein;Sel1-like repeats.	Sel1#PF08238.14,
	10043	sel1 repeat family protein;	Sel1#PF08238.14,
	10273	Sel1-repeat containing protein;motX;Sel1-like repeats.	Sel1#PF08238.14,
	10520	Sel1-repeat containing protein;	Sel1#PF08238.14,
	10829	Sel1-repeat containing protein;	Sel1#PF08238.14,
	664	Sel1-repeat containing protein;	Sel1#PF08238.14,TPR_6#PF13174.8,
	2097	Sel1-repeat containing protein;	Sel1#PF08238.14,TPR_6#PF13174.8,
	7356	Sel1-repeat containing protein;	Sel1#PF08238.14,TPR_6#PF13174.8,
	8202	sel1 repeat family protein;ERAD pathway	Sel1#PF08238.14,TPR_6#PF13174.8,
	10512	Sel1-repeat containing protein;	Sel1#PF08238.14,TPR_6#PF13174.8,
	3365	WD40-repeat containing protein;NB-ARC domain	TIR_2#PF13676.8,TIR#PF01582.22,Sel1#PF08238.14,
	7267	WD40-repeat containing protein;TMV resistance protein N-like	TIR_2#PF13676.8,TIR#PF01582.22,Sel1#PF08238.14,
	3386	Sel1-repeat containing protein;	TIR_2#PF13676.8,TPR_1#PF00515.30,Sel1#PF08238.14,Roc#PF08477.15,
	10820	Sel1-repeat containing protein;TMV resistance protein N-like	TIR_2#PF13676.8,TPR_1#PF00515.30,Sel1#PF08238.14,Roc#PF08477.15,
	8108	Sel1-repeat containing protein;Belongs to the protein kinase superfamily	TPR_16#PF13432.8,Pkinase#PF00069.27,PK_Tyr_Ser-Thr#PF07714.19,Sel1#PF08238.14,TPR_6#PF13174.8,
	2081	Sel1-repeat containing protein;	TPR_17#PF13431.8,Sel1#PF08238.14,
	2086	Sel1-repeat containing protein;	TPR_17#PF13431.8,Sel1#PF08238.14,
	2087	Sel1-repeat containing protein;	TPR_17#PF13431.8,Sel1#PF08238.14,
	2377	Sel1-repeat containing protein;	TPR_17#PF13431.8,Sel1#PF08238.14,TPR_6#PF13174.8,
	3370	Sel1-repeat containing protein;	TPR_17#PF13431.8,Sel1#PF08238.14,TPR_6#PF13174.8,
	625	Sel1-repeat containing protein;	TPR_17#PF13431.8,TPR_7#PF13176.8,Sel1#PF08238.14,TPR_6#PF13174.8,
	6072	chitin synthase regulatory factor chr2;	TPR_7#PF13176.8,Sel1#PF08238.14,TPR_6#PF13174.8,
NB-ARC	8243	Vegetative incompatibility protein HET-E-1;hupG;belongs to the thioredoxin family	AAA_16#PF13191.8,NB-ARC#PF00931.24,
55x	2036	WD40-repeat containing protein;hupG;belongs to the thioredoxin family	AAA_22#PF13401.8,ANAPC4_WD40#PF12894.9,Ge1_WD40#PF16529.7,NB-ARC#PF00931.24,Nucleoporin_N#PF08801.13,WD40#PF00400.34,WD40_2#PF19056.2,AAA_16#PF13191.8,APAF1_C#PF17908.3,
	1493	TIR domain-containing protein;Belongs to the disease resistance NB-LRR family	NB-ARC#PF00931.24,
	1499	WD40-repeat containing protein;disease resistance	NB-ARC#PF00931.24,
	1675	WD40-repeat containing protein;Belongs to the disease resistance NB-LRR family	NB-ARC#PF00931.24,
	2904	WD40-repeat containing protein;actin filament capping	NB-ARC#PF00931.24,
	3086	WD40-repeat containing protein;WD domain, G-beta repeat	NB-ARC#PF00931.24,
	3235	TIR domain-containing protein;Belongs to the disease resistance NB-LRR family	NB-ARC#PF00931.24,
	5769	WD40-repeat containing protein;disease resistance	NB-ARC#PF00931.24,
	5933	WD40-repeat containing protein;TUBGCP3;microtubule nucleation by interphase microtubule organizing center	NB-ARC#PF00931.24,
	7646	WD40-repeat containing protein;WD-40 repeat	NB-ARC#PF00931.24,
	8097	WD40-repeat containing protein;WD-40 repeat	NB-ARC#PF00931.24,
	9441	WD40-repeat containing protein;ADP binding	NB-ARC#PF00931.24,
	9720	WD40-repeat containing protein;disease resistance	NB-ARC#PF00931.24,
	9911	NB-LRR type disease resistance protein isoform X1;Belongs to the disease resistance NB-LRR family	NB-ARC#PF00931.24,
	10113	WD40-repeat containing protein;actin filament capping	NB-ARC#PF00931.24,
	2014	WD40-repeat containing protein;WD domain, G-beta repeat	TIR_2#PF13676.8,TIR#PF01582.22,ANAPC4_WD40#PF12894.9,NB-ARC#PF00931.24,
	663	WD40-repeat containing protein;NB-ARC domain	TIR_2#PF13676.8,TIR#PF01582.22,NB-ARC#PF00931.24,
	253	WD40-repeat containing protein;actin filament capping	WD40#PF00400.34,ANAPC4_WD40#PF12894.9,NB-ARC#PF00931.24,
	361	WD40-repeat containing protein;WD domain, G-beta repeat	WD40#PF00400.34,ANAPC4_WD40#PF12894.9,NB-ARC#PF00931.24,
	1939	WD40-repeat containing protein;actin filament capping	WD40#PF00400.34,ANAPC4_WD40#PF12894.9,NB-ARC#PF00931.24,
	1942	WD40-repeat containing protein;actin filament capping	WD40#PF00400.34,ANAPC4_WD40#PF12894.9,NB-ARC#PF00931.24,
	2927	WD40-repeat containing protein;WD-40 repeat protein	WD40#PF00400.34,ANAPC4_WD40#PF12894.9,NB-ARC#PF00931.24,
	3027	WD40-repeat containing protein;actin filament capping	WD40#PF00400.34,ANAPC4_WD40#PF12894.9,NB-ARC#PF00931.24,
	5991	WD40-repeat containing protein;NB-ARC domain	WD40#PF00400.34,ANAPC4_WD40#PF12894.9,NB-ARC#PF00931.24,
	6167	WD40-repeat containing protein;WD domain, G-beta repeat	WD40#PF00400.34,ANAPC4_WD40#PF12894.9,NB-ARC#PF00931.24,
	6168	WD40-repeat containing protein;PFAM NB-ARC domain protein	WD40#PF00400.34,ANAPC4_WD40#PF12894.9,NB-ARC#PF00931.24,
	7367	WD40-repeat containing protein;NB-ARC domain	WD40#PF00400.34,ANAPC4_WD40#PF12894.9,NB-ARC#PF00931.24,
	8091	WD40-repeat containing protein;WD-40 repeat protein	WD40#PF00400.34,ANAPC4_WD40#PF12894.9,NB-ARC#PF00931.24,
	9906	WD40-repeat containing protein;Trypsin-like serine proteases, typically periplasmic, contain C-terminal PDZ domain	WD40#PF00400.34,ANAPC4_WD40#PF12894.9,NB-ARC#PF00931.24,
	9907	WD40-repeat containing protein;NB-ARC domain	WD40#PF00400.34,ANAPC4_WD40#PF12894.9,NB-ARC#PF00931.24,
	10112	WD40-repeat containing protein;actin filament capping	WD40#PF00400.34,ANAPC4_WD40#PF12894.9,NB-ARC#PF00931.24,
	10114	WD40-repeat containing protein;TUBGCP3;microtubule nucleation by interphase microtubule organizing center	WD40#PF00400.34,ANAPC4_WD40#PF12894.9,NB-ARC#PF00931.24,
	1941	WD40-repeat containing protein;actin filament capping	WD40#PF00400.34,NB-ARC#PF00931.24,
	1943	WD40-repeat containing protein;disease resistance	WD40#PF00400.34,NB-ARC#PF00931.24,
	2362	WD40-repeat containing protein;WD-40 repeat protein	WD40#PF00400.34,NB-ARC#PF00931.24,
	3354	WD40-repeat containing protein;YTM1;Component of the NOP7 complex, which is required for maturation of the 25S and 5.8S ribosomal RNAs and formation of the 60S ribosome	WD40#PF00400.34,NB-ARC#PF00931.24,
	3446	WD40-repeat containing protein;PFAM NB-ARC domain protein	WD40#PF00400.34,NB-ARC#PF00931.24,
	6148	WD40-repeat containing protein;microtubule severing	WD40#PF00400.34,NB-ARC#PF00931.24,
	6699	WD40-repeat containing protein;hupG;PFAM NB-ARC domain protein	WD40#PF00400.34,NB-ARC#PF00931.24,
	7438	WD40-repeat containing protein;WD domain, G-beta repeat	WD40#PF00400.34,NB-ARC#PF00931.24,
	7439	WD40-repeat containing protein;WD domain, G-beta repeat	WD40#PF00400.34,NB-ARC#PF00931.24,
	9905	WD40-repeat containing protein;actin filament capping	WD40#PF00400.34,NB-ARC#PF00931.24,
	10111	WD40-repeat containing protein;PWP2;periodic tryptophan protein	WD40#PF00400.34,NB-ARC#PF00931.24,
	10345	WD40-repeat containing protein;Tetratricopeptide repeat	WD40#PF00400.34,NB-ARC#PF00931.24,
	10407	WD40-repeat containing protein;microtubule severing	WD40#PF00400.34,NB-ARC#PF00931.24,
	2218	WD40-repeat containing protein;WD domain, G-beta repeat	WD40#PF00400.34,TIR_2#PF13676.8,NB-ARC#PF00931.24,
	3046	WD40-repeat containing protein;TIR domain	WD40#PF00400.34,TIR_2#PF13676.8,TIR#PF01582.22,ANAPC4_WD40#PF12894.9,NB-ARC#PF00931.24,
	3065	WD40-repeat containing protein;TIR domain	WD40#PF00400.34,TIR_2#PF13676.8,TIR#PF01582.22,ANAPC4_WD40#PF12894.9,NB-ARC#PF00931.24,
	5934	WD40-repeat containing protein;TIR domain	WD40#PF00400.34,TIR_2#PF13676.8,TIR#PF01582.22,ANAPC4_WD40#PF12894.9,NB-ARC#PF00931.24,
	5935	WD40-repeat containing protein;Psort location Cytoplasmic, score	WD40#PF00400.34,TIR_2#PF13676.8,TIR#PF01582.22,ANAPC4_WD40#PF12894.9,NB-ARC#PF00931.24,
	6698	WD40-repeat containing protein;actin filament capping	WD40#PF00400.34,TIR_2#PF13676.8,TIR#PF01582.22,ANAPC4_WD40#PF12894.9,NB-ARC#PF00931.24,
	7123	WD40-repeat containing protein;actin filament capping	WD40#PF00400.34,TIR_2#PF13676.8,TIR#PF01582.22,ANAPC4_WD40#PF12894.9,NB-ARC#PF00931.24,
	3321	WD40-repeat containing protein;actin filament capping	WD40#PF00400.34,TIR_2#PF13676.8,TIR#PF01582.22,NB-ARC#PF00931.24,
	8788	WD40-repeat containing protein;ADP binding	WD40#PF00400.34,TIR_2#PF13676.8,TIR#PF01582.22,NB-ARC#PF00931.24,
	10234	WD40-repeat containing protein;TIR domain	WD40#PF00400.34,TIR_2#PF13676.8,TIR#PF01582.22,NB-ARC#PF00931.24,
	10685	WD40-repeat containing protein;WD domain, G-beta repeat	WD40#PF00400.34,TPR_17#PF13431.8,TPR_12#PF13424.8,NB-ARC#PF00931.24,
TIR	1494	WD40-repeat containing protein;RESISTANCE protein	TIR_2#PF13676.8,
26x	3626	TIR domain-containing protein;TIR domain	TIR_2#PF13676.8,
	10272	WD40-repeat containing protein;TIR domain	TIR_2#PF13676.8,
	3298	Serine/threonine protein kinase;protein kinase activity	TIR_2#PF13676.8,Pkinase#PF00069.27,PK_Tyr_Ser-Thr#PF07714.19,
	6812	Serine/threonine protein kinase;protein kinase activity	TIR_2#PF13676.8,Pkinase#PF00069.27,PK_Tyr_Ser-Thr#PF07714.19,
	739	WD40-repeat containing protein;NB-ARC domain	TIR_2#PF13676.8,TIR#PF01582.22,
	1592	WD40-repeat containing protein;TIR domain	TIR_2#PF13676.8,TIR#PF01582.22,
	1724	WD40-repeat containing protein;TIR domain	TIR_2#PF13676.8,TIR#PF01582.22,
	2356	WD40-repeat containing protein;TIR domain	TIR_2#PF13676.8,TIR#PF01582.22,
	4085	toll/interleukin-1 receptor domain-containing protein;TIR domain	TIR_2#PF13676.8,TIR#PF01582.22,
	5803	WD40-repeat containing protein;TIR domain	TIR_2#PF13676.8,TIR#PF01582.22,
	6364	WD40-repeat containing protein;Psort location Cytoplasmic, score	TIR_2#PF13676.8,TIR#PF01582.22,
	6697	WD40-repeat containing protein;TIR domain	TIR_2#PF13676.8,TIR#PF01582.22,
	6700	TIR domain-containing protein;TIR domain	TIR_2#PF13676.8,TIR#PF01582.22,
	7268	WD40-repeat containing protein;NB-ARC domain	TIR_2#PF13676.8,TIR#PF01582.22,
	7269	TIR domain-containing protein;TMV resistance protein N-like	TIR_2#PF13676.8,TIR#PF01582.22,
	7298	WD40-repeat containing protein;Psort location Cytoplasmic, score	TIR_2#PF13676.8,TIR#PF01582.22,
	10798	WD40-repeat containing protein;NB-ARC domain	TIR_2#PF13676.8,TIR#PF01582.22,
	2014	WD40-repeat containing protein;WD domain, G-beta repeat	TIR_2#PF13676.8,TIR#PF01582.22,ANAPC4_WD40#PF12894.9,NB-ARC#PF00931.24,
	663	WD40-repeat containing protein;NB-ARC domain	TIR_2#PF13676.8,TIR#PF01582.22,NB-ARC#PF00931.24,
	2540	Sel1-repeat containing protein;C-terminal of Roc, COR, domain	TIR_2#PF13676.8,TIR#PF01582.22,Roc#PF08477.15,
	3365	WD40-repeat containing protein;NB-ARC domain	TIR_2#PF13676.8,TIR#PF01582.22,Sel1#PF08238.14,
	7267	WD40-repeat containing protein;TMV resistance protein N-like	TIR_2#PF13676.8,TIR#PF01582.22,Sel1#PF08238.14,
	3386	Sel1-repeat containing protein;	TIR_2#PF13676.8,TPR_1#PF00515.30,Sel1#PF08238.14,Roc#PF08477.15,
	10820	Sel1-repeat containing protein;TMV resistance protein N-like	TIR_2#PF13676.8,TPR_1#PF00515.30,Sel1#PF08238.14,Roc#PF08477.15,
	2218	WD40-repeat containing protein;WD domain, G-beta repeat	WD40#PF00400.34,TIR_2#PF13676.8,NB-ARC#PF00931.24,
	1057	WD40-repeat containing protein;NB-ARC domain	WD40#PF00400.34,TIR_2#PF13676.8,TIR#PF01582.22,
	2674	WD40-repeat containing protein;TIR domain	WD40#PF00400.34,TIR_2#PF13676.8,TIR#PF01582.22,
	5768	WD40-repeat containing protein;disease resistance protein (TIR-NBS class)	WD40#PF00400.34,TIR_2#PF13676.8,TIR#PF01582.22,
	7581	WD40-repeat containing protein;TIR domain	WD40#PF00400.34,TIR_2#PF13676.8,TIR#PF01582.22,
	3046	WD40-repeat containing protein;TIR domain	WD40#PF00400.34,TIR_2#PF13676.8,TIR#PF01582.22,ANAPC4_WD40#PF12894.9,NB-ARC#PF00931.24,
	3065	WD40-repeat containing protein;TIR domain	WD40#PF00400.34,TIR_2#PF13676.8,TIR#PF01582.22,ANAPC4_WD40#PF12894.9,NB-ARC#PF00931.24,
	5934	WD40-repeat containing protein;TIR domain	WD40#PF00400.34,TIR_2#PF13676.8,TIR#PF01582.22,ANAPC4_WD40#PF12894.9,NB-ARC#PF00931.24,
	5935	WD40-repeat containing protein;Psort location Cytoplasmic, score	WD40#PF00400.34,TIR_2#PF13676.8,TIR#PF01582.22,ANAPC4_WD40#PF12894.9,NB-ARC#PF00931.24,
	6698	WD40-repeat containing protein;actin filament capping	WD40#PF00400.34,TIR_2#PF13676.8,TIR#PF01582.22,ANAPC4_WD40#PF12894.9,NB-ARC#PF00931.24,
	7123	WD40-repeat containing protein;actin filament capping	WD40#PF00400.34,TIR_2#PF13676.8,TIR#PF01582.22,ANAPC4_WD40#PF12894.9,NB-ARC#PF00931.24,
	3321	WD40-repeat containing protein;actin filament capping	WD40#PF00400.34,TIR_2#PF13676.8,TIR#PF01582.22,NB-ARC#PF00931.24,
	8788	WD40-repeat containing protein;ADP binding	WD40#PF00400.34,TIR_2#PF13676.8,TIR#PF01582.22,NB-ARC#PF00931.24,
	10234	WD40-repeat containing protein;TIR domain	WD40#PF00400.34,TIR_2#PF13676.8,TIR#PF01582.22,NB-ARC#PF00931.24,
	1676	WD40-repeat containing protein;Psort location Cytoplasmic, score	WD40#PF00400.34,TIR_2#PF13676.8,TIR#PF01582.22,PQQ_3#PF13570.8,ANAPC4_WD40#PF12894.9,
GTPase	2212	ABC transporter F family member 2;ARB1;ATPase activity	AAA_29#PF13555.8,ABC_tran_Xtn#PF12848.9,ABC_tran#PF00005.29,AAA_21#PF13304.8,SMC_N#PF02463.21,RsgA_GTPase#PF03193.18,
1x	3019	ABC transporter F family member 2;ARB1;ATPase activity	AAA_29#PF13555.8,ABC_tran_Xtn#PF12848.9,ABC_tran#PF00005.29,AAA_21#PF13304.8,SMC_N#PF02463.21,RsgA_GTPase#PF03193.18,
	6905	Multidrug resistance protein 1;ATPase activity, coupled to transmembrane movement of substances	ABC_membrane#PF00664.25,ABC_tran#PF00005.29,SMC_N#PF02463.21,RsgA_GTPase#PF03193.18,ABC_ATPase#PF09818.11,
	8651	GTPase Der;der;GTPase that plays an essential role in the late steps of ribosome biogenesis	AIG1#PF04548.18,Dynamin_N#PF00350.25,SRPRB#PF09439.12,MMR_HSR1#PF01926.25,KH_dom-like#PF14714.8,RsgA_GTPase#PF03193.18,FeoB_N#PF02421.20,AAA_16#PF13191.8,GTP_EFTU#PF00009.29,Ras#PF00071.24,Roc#PF08477.15,
	2047	ribosome biogenesis GTPase Der;der;GTPase that plays an essential role in the late steps of ribosome biogenesis	AIG1#PF04548.18,Dynamin_N#PF00350.25,SRPRB#PF09439.12,MMR_HSR1#PF01926.25,RsgA_GTPase#PF03193.18,FeoB_N#PF02421.20,AAA_16#PF13191.8,GTP_EFTU#PF00009.29,Ras#PF00071.24,Roc#PF08477.15,
	7383	GTP-binding proten HflX;ribosome binding	cobW#PF02492.21,MMR_HSR1#PF01926.25,GTP-bdg_M#PF16360.7,GTP-bdg_N#PF13167.8,RsgA_GTPase#PF03193.18,FeoB_N#PF02421.20,
	8319	GTP-binding protein;der;GTPase that plays an essential role in the late steps of ribosome biogenesis	Dynamin_N#PF00350.25,GTP_EFTU#PF00009.29,MMR_HSR1#PF01926.25,KH_dom-like#PF14714.8,RsgA_GTPase#PF03193.18,Roc#PF08477.15,FeoB_N#PF02421.20,
	2203	putative ABC transporter ATP-binding protein YfmR;yfmR;ABC transporter	MMR_HSR1#PF01926.25,ABC_tran_Xtn#PF12848.9,ABC_tran_CTD#PF16326.7,ATP-synt_ab#PF00006.27,AAA_21#PF13304.8,RsgA_GTPase#PF03193.18,AAA_23#PF13476.8,ABC_tran#PF00005.29,SMC_N#PF02463.21,
	2449	Rab3 GTPase-activating protein catalytic subunit;Rab3 GTPase-activating protein catalytic	Rab3-GTPase_cat#PF13890.8,
	4941	redox-regulated ATPase YchF;ychF;ATPase that binds to both the 70S ribosome and the 50S ribosomal subunit in a nucleotide-independent manner	YchF-GTPase_C#PF06071.15,Abhydrolase_3#PF07859.15,Aminotran_5#PF00266.21,Pept_tRNA_hydro#PF01195.21,
	1184	Ribosome-binding ATPase YchF;ychF;ATPase that binds to both the 70S ribosome and the 50S ribosomal subunit in a nucleotide-independent manner	YchF-GTPase_C#PF06071.15,MMR_HSR1#PF01926.25,FeoB_N#PF02421.20,
	1245	Ribosome-binding ATPase YchF;ychF;ATPase that binds to both the 70S ribosome and the 50S ribosomal subunit in a nucleotide-independent manner	YchF-GTPase_C#PF06071.15,MMR_HSR1#PF01926.25,FeoB_N#PF02421.20,
	9292	GTP-binding protein of Obg family;GTP binding	YchF-GTPase_C#PF06071.15,MMR_HSR1#PF01926.25,FeoB_N#PF02421.20,
F-Box	6443	unnamed protein product;	Ank#PF00023.32,F-box-like#PF12937.9,Ank_5#PF13857.8,Ank_4#PF13637.8,Ank_2#PF12796.9,
3x	819	Flowering time control protein FPA;F-box-like	SPOC#PF07744.15,F-box-like#PF12937.9,
	8660	Flowering time control protein FPA;F-box-like	SPOC#PF07744.15,F-box-like#PF12937.9,

## Sheet: Potential defense effectors
Chondrus crispus gene	Asparagopsis matches	Asparagopsis gene ID	Domains
Bax inhibitor homolog	N/A	N/A	N/A
Sgt1 ortholog	Ata09190	Protein SGT1-like;SGT1;Protein SGT1 homolog	CS#PF04969.18,SGS#PF05002.17,				AGP09190
type I metacaspase	Ata03244	Cytoplasmic 60S subunit biogenesis factor REI1-like 1;MCA1;Metacaspase	Histone#PF00125.26,Histone_H2A_C#PF16211.7,zf-C2H2_jaz#PF12171.10,zf-C2H2_2#PF12756.9,Peptidase_C14#PF00656.24,
truncated metacaspase	Ata06101	metacaspase-like, probable inactive (truncated sequence), MCP2;Caspase domain	Peptidase_C14#PF00656.24,
type II metacaspase	Ata08856	metacaspase type II, MCP1;Metacaspase	Peptidase_C14#PF00656.24,
apoptosis inducing factor	Ata10116	programmed cell death 8 (apoptosis-inducing factor);AIFM1;apoptosis-inducing factor	AIF_C#PF14721.8,Pyr_redox#PF00070.29,Pyr_redox_2#PF07992.16,
anamorsin	Ata07865	anamorsin homolog;Component of the cytosolic iron-sulfur (Fe-S) protein assembly (CIA) machinery. Required for the maturation of extramitochondrial Fe-S proteins. Part of an electron transfer chain functioning in an early step of cytosolic Fe-S biogenesis. Electrons are transferred to the Fe-S cluster from NADPH via a FAD- and FMN-containing diflavin oxidoreductase. Has anti- apoptotic effects in…	CIAPIN1#PF05093.15,
exportin	Ata06838	Cellular apoptosis susceptibility protein, Chromosome segregation 1-like protein,Exportin;nuclear export signal receptor activity	IBN_N#PF03810.21,Cse1#PF08506.12,CAS_CSE1#PF03378.17,
rpp8	N/A	N/A	N/A
pheophorbide oxygenase	Ata07615	Pheophorbide a oxygenase, chloroplastic;COGs COG4638 Phenylpropionate dioxygenase and related ring-hydroxylating dioxygenase large terminal subunit	Rieske#PF00355.28,PaO#PF08417.14,

## Sheet: Stress genes_ROS scavenging
Chondrus crispus name	Asparagopsis matches	Asparagopsis gene ID
ascorbate peroxidase	Ata03259	L-ascorbate peroxidase 5, peroxisomal;Belongs to the peroxidase family
2x	Ata06880	ascorbate peroxidase;Peroxidase
	Ata07842	Ascorbate Peroxidase, APX2;cytochrome-c peroxidase activity
Cu/Zn superoxide dismutase	Ata09556	potential copper-zinc superoxide dismutase, CuZn SOD1;Destroys radicals which are normally produced within the cells and which are toxic to biological systems
2x	N/A	N/A
Fe/Mn superoxide dismutase	Ata04058	superoxide dismutase [Fe] protein;SOD2;Destroys radicals which are normally produced within the cells and which are toxic to biological systems
2x	Ata06852	manganese superoxide dismutase;oxidoreductase activity, acting on superoxide radicals as acceptor
	Ata07460	manganese superoxide dismutase;oxidoreductase activity, acting on superoxide radicals as acceptor
Catalase	Ata05436	catalase heme-binding enzyme;Occurs in almost all aerobically respiring organisms and serves to protect cells from the toxic effects of hydrogen peroxide
2x	N/A	N/A
glutathione reductase	Ata08860	glutathione reductase;TRYR;glutathione-disulfide reductase activity
	Ata07216	glutathione-dependent disulfide-bond oxidoreductase;yghU;Glutathione S-transferase
	Ata03651	glutathione-disulfide reductase;gor;Belongs to the class-I pyridine nucleotide-disulfide oxidoreductase family
	Ata01727	glutathione-dependent disulfide-bond oxidoreductase;yghU;Glutathione S-transferase
monodehydroascorbate reductase	Ata02530	Monodehydroascorbate reductase;MDAR1;monodehydroascorbate reductase (NADH) activity
	Ata02685	Monodehydroascorbate reductase;MDAR1;monodehydroascorbate reductase (NADH) activity
dehydroascorbate reductase	N/A	N/A
glutathione peroxidase	Ata08684	Glutathione peroxidase;gpo;Belongs to the glutathione peroxidase family
2x	Ata00112	Phospholipid hydroperoxide glutathione peroxidase 1, chloroplastic;Glutathione peroxidase
	Ata07540	Phospholipid hydroperoxide glutathione peroxidase, chloroplastic;Glutathione peroxidase
	Ata10017	Phospholipid hydroperoxide glutathione peroxidase 1, chloroplastic;Glutathione peroxidase
peroxiredoxin	Ata00682	peroxiredoxin Q/BCP;Redoxin
4x	Ata00971	peroxiredoxin (alkyl hydroperoxide reductase subunit C);peroxiredoxin activity
	Ata01985	AhpC/TSA family protein;C-terminal domain of 1-Cys peroxiredoxin
	Ata02183	thiol-specific antioxidant protein;ahpC;PFAM C-terminal domain of 1-Cys peroxiredoxin
	Ata04263	alkyl hydroperoxide reductase;MA20_20905;Peroxiredoxin
	Ata04547	redoxin domain-containing protein;MA20_35715;C-terminal domain of 1-Cys peroxiredoxin
glutaredoxin	Ata02039	bifunctional monothiol glutaredoxin-S16, chloroplastic;CXIP2;Glutaredoxin
4x	Ata06130	Glutaredoxin, GRX3;protein disulfide oxidoreductase activity
	Ata10131	bifunctional monothiol glutaredoxin-S16, chloroplastic;CXIP2;Glutaredoxin
	N/A	N/A
thioredoxin reductase		thioredoxin-disulfide reductase;TRR1;Belongs to the class-II pyridine nucleotide-disulfide oxidoreductase family

## Sheet: Stress genes_HSPs
Chondrus crispus name	Asparagopsis matches	Asparagopsis gene ID
HSP90	708	Heat shock protein 90-5, chloroplastic;unfolded protein binding
4x	5322	molecular chaperone HtpG;htpG;Heat shock protein Hsp90
	7584	heat shock protein 90-1;HSP90B;Hsp90 protein
HSP100	N/A	N/A
2x
HSP20	2216	Hsp20/alpha crystallin family protein;Belongs to the small heat shock protein (HSP20) family
6x	2217	Heat Shock Protein 20, HSP20;hspA;Belongs to the small heat shock protein (HSP20) family
	2219	Heat Shock Protein 20, HSP20;hsp18;Belongs to the small heat shock protein (HSP20) family
	9909	Heat Shock Protein 20, HSP20;Belongs to the small heat shock protein (HSP20) family
DnaK chaperone	113	DnaK Chaperone, HSP70;LHS1;Hsp70 protein
8x	938	molecular chaperone DnaK;ATP binding
	2185	chaperone protein DnaK;dnaK;unfolded protein binding
	3187	molecular chaperone DnaK;SDH3-1;unfolded protein binding
	4385	molecular chaperone DnaK;dnaK;Heat shock 70 kDa protein
	9397	molecular chaperone DnaK;SDH3-1;unfolded protein binding
	10018	DnaK Chaperone, HSP70;LHS1;Hsp70 protein
	3136	Heat Shock Protein 70, HSP70;Belongs to the heat shock protein 70 family
	4550	heat shock protein homolog SSE1-like;Hsp70 protein
	1778	Heat Shock Protein 70, HSP70;Belongs to the heat shock protein 70 family
HSP40/DnaJ	6015	Heat Shock Protein 40, HSP40;protein folding
7x	2331	Chaperone protein dnaJ 10;X-domain of DnaJ-containing
	2439	DnaJ domain-containing protein;DnaJ molecular chaperone homology domain
	2881	dnaJ homolog subfamily C member 21 isoform X1;U1-like zinc finger
	3212	probable chaperone protein DnaJ;heat shock protein binding
	3839	dnaJ homolog subfamily C member 27-A-like isoform X2;Rab subfamily of small GTPases
	4060	DnaJ domain;Telomere length regulation protein
	4386	molecular chaperone DnaJ;dnaJ;ATP binding to DnaK triggers the release of the substrate protein, thus completing the reaction cycle. Several rounds of ATP-dependent interactions between DnaJ, DnaK and GrpE are required for fully efficient folding. Also involved, together with DnaK and GrpE, in the DNA replication of plasmids through activation of initiation proteins
	4858	tetratricopeptide repeat protein;DnaJ molecular chaperone homology domain
	4859	DnaJ domain-containing protein [Rhizophagus diaphanus];DnaJ subfamily C protein. Source PGD
	5604	DnaJ homolog subfamily C member 11 isoform 1;DNAJC11;response to very low light intensity stimulus
	5634	DnaJ domain-containing protein isoform 1;Pfam:DUF3353
	5994	dnaJ homolog subfamily B member 4-like;DnaJ homolog subfamily B member
	6066	dnaJ homolog subfamily B member 14 isoform X1;DnaJ homolog subfamily B member
	6231	Chaperone protein dnaJ 10;X-domain of DnaJ-containing
	6460	Chaperone protein dnaJ 2;heat shock protein binding
	7554	Chaperone protein dnaJ 50;dnaJ homolog subfamily C member 25
	8157	unnamed protein product;DnaJ molecular chaperone homology domain
	8318	Chaperone protein DnaJ;DNAJC22;protein folding
	8880	heat shock protein DnaJ;heat shock protein binding
	9148	DnaJ-like subfamily C member 2;SANT SWI3, ADA2, N-CoR and TFIIIBprimeprime DNA-binding domains
HSP70 binding protein	10360	58 kDa phosphoprotein;ST13;Hsp70 protein binding
	6380	hsp70-binding protein 1 isoform X1;SIL1;adenyl-nucleotide exchange factor activity
	7256	Hsp70-Hsp90 organizing protein;HOP1;Heat shock protein 70 (HSP70)-interacting protein
	1657	Hsp70-Hsp90 organizing protein 1;protein folding
	5879	Hsp70 nucleotide exchange factor FES1;FES1;adenyl-nucleotide exchange factor activity
HSP GrpE	1830	Heat Shock Protein GrpE;adenyl-nucleotide exchange factor activity
2x	10791	Protein GrpE;mge1;adenyl-nucleotide exchange factor activity
CPN60/GroEL	7864	Chaperonine 60;CPN60A;protein refolding
3x	4333	molecular chaperone GroEL;groEL;Prevents misfolding and promotes the refolding and proper assembly of unfolded polypeptides generated under stress conditions
	5316	chaperonin GroEL;groL;Prevents misfolding and promotes the refolding and proper assembly of unfolded polypeptides generated under stress conditions
	5507	chaperonin GroEL;groL;Prevents misfolding and promotes the refolding and proper assembly of unfolded polypeptides generated under stress conditions
HSP10/GroES	3433	Alcohol dehydrogenase, GroES domain protein
2x	8874	alcohol dehydrogenase;adhA7;Alcohol dehydrogenase GroES domain protein
heat shock transcription factor	2048	Heat Shock Transcription Factor, HSF;
	8652	Heat Shock Transcription Factor, HSF;sequence-specific DNA binding
Not in Chondrus crispus (HSP33)	1050	oxidative stress-dependent heat shock protein 33, GWD;Hsp33 protein
	5963	Isoamylase glycoside hydrolase family GH13, Hsp33;1,4-alpha-glucan branching enzyme activity
Not in Chondrus crispus (HSP90)	5322	molecular chaperone HtpG;htpG;Heat shock protein Hsp90
	7584	heat shock protein 90-1;HSP90B;Hsp90 protein
	9344	Heat shock protein 81-1;HSP90;unfolded protein binding
Not in Chondrus crispus (HSP90 interacting proteins)	9365	Activator of 90 kDa heat shock protein ATPase-like;AHSA1;Activator of Hsp90 ATPase
	9366	hsp90 co-chaperone p23;SBA1;prostaglandin-E synthase activity

## Sheet: Stress related genes
Chondrus crispus name	Asparagopsis matches	Asparagopsis gene ID
T-Complex alpha	Ata05866	T-complex protein 1 subunit;TCP1;translocation of peptides or proteins into other organism involved in symbiotic interaction
T-Complex beta	Ata01289	T-complex protein 1 subunit;CCT2;chaperone mediated protein folding independent of cofactor
T-Complex gamma	Ata07487	T-complex protein 1 subunit gamma;CCT3;assists the folding of proteins upon ATP hydrolysis
	Ata07488	T-complex protein 1 subunit gamma;CCT3;unfolded protein binding
	Ata10262	T-complex protein 1 subunit gamma;CCT3;unfolded protein binding
T-Complex delta	Ata09642	T-complex protein 1 subunit delta;CCT4;unfolded protein binding
T-Complex epsilon	Ata06442	T-complex protein 1 subunit epsilon;CCT5;unfolded protein binding
T-Complex zeta	Ata08330	T-complex protein 1 subunit;CCT6;unfolded protein binding
T-Complex eta	Ata10698	T-complex protein 1 subunit eta;CCT7;protein binding involved in protein folding
T-Complex theta	Ata05711	T-complex protein 1 subunit theta;CCT8;assists the folding of proteins upon ATP hydrolysis
Tubulin binding complex B	N/A	N/A
Tubulin binding complex C	Ata06352	Tubulin-specific chaperone C;TBCB;cell differentiation
Tubulin binding complex D	Ata01218	Tubulin-specific chaperone D;Tubulin-specific chaperone D. Source PGD
	Ata01694	Tubulin-specific chaperone D;Tubulin-specific chaperone D. Source PGD
	Ata02363	Tubulin-specific chaperone D;TBCD;Tubulin-specific chaperone d
	Ata02774	Tubulin-specific chaperone D;Tubulin-specific chaperone D. Source PGD
	Ata06181	Tubulin-specific chaperone D;Tubulin-specific chaperone
	Ata07076	Tubulin-specific chaperone D;post-chaperonin tubulin folding pathway
	Ata07077	Tubulin-specific chaperone D;Tubulin-specific chaperone
	Ata07316	Tubulin-specific chaperone D;TBCD;Tubulin-specific chaperone d
	Ata07374	Tubulin-specific chaperone D;TBCD;Tubulin-specific chaperone d
	Ata07617	Tubulin-specific chaperone D;Tubulin-specific chaperone D. Source PGD
	Ata08477	Tubulin-specific chaperone D;Tubulin-specific chaperone D. Source PGD
Tubulin binding complex E	Ata00563	tubulin-specific chaperone E isoform X2;TBCE;Tubulin-specific chaperone E
	Ata09064	tubulin-specific chaperone E isoform X2;TBCE;Tubulin-specific chaperone E
Protein disulfide isomerase	Ata04465	protein disulfide isomerase (PDI) protein;PDILT;cell redox homeostasis
2x	Ata04543	protein disulfide isomerase-like 2-3;PDIA6;Belongs to the protein disulfide isomerase family
	Ata04648	protein disulfide isomerase, putative;PDIA6;cell redox homeostasis
Peptidyl-prolyl cis-trans isomerase/calreticulin	Ata00195	Peptidyl-prolyl cis-trans isomerase;PPIL4;peptidyl-prolyl cis-trans isomerase activity
10x	Ata00454	peptidylprolyl isomerase;peptidyl-prolyl cis-trans isomerase activity
	Ata00493	Peptidyl-prolyl cis-trans isomerase FKBP17-1, chloroplastic;histone peptidyl-prolyl isomerization
	Ata00766	Peptidyl-prolyl cis-trans isomerase B;CPR2;PPIases accelerate the folding of proteins. It catalyzes the cis-trans isomerization of proline imidic peptide bonds in oligopeptides
	Ata01866	Peptidyl-prolyl cis-trans isomerase FKBP16-4, chloroplastic;histone peptidyl-prolyl isomerization
	Ata02323	Peptidyl-prolyl cis-trans isomerase-like 2;Peptidyl-prolyl cis-trans isomerase activity. It is involved in the biological process described with protein folding
	Ata02529	peptidyl-prolyl cis-trans isomerase NIMA-interacting 4-like;Peptidyl-prolyl cis-trans isomerase
	Ata02683	peptidyl-prolyl cis-trans isomerase NIMA-interacting 4-like;Peptidyl-prolyl cis-trans isomerase
	Ata02684	Peptidyl-prolyl cis-trans isomerase CYP20-3, chloroplastic;PPIases accelerate the folding of proteins. It catalyzes the cis-trans isomerization of proline imidic peptide bonds in oligopeptides
	Ata03219	peptidyl-prolyl cis-trans isomerase CYP71 isoform X1;PPWD1;peptidyl-prolyl cis-trans isomerase activity
	Ata03280	Peptidyl-prolyl cis-trans isomerase FKBP16-3, chloroplastic;histone peptidyl-prolyl isomerization
	Ata03333	peptidyl-prolyl cis-trans isomerase B (cyclophilin B);PPWD1;peptidyl-prolyl cis-trans isomerase activity
	Ata04596	trigger factor;tig;Involved in protein export. Acts as a chaperone by maintaining the newly synthesized protein in an open conformation. Functions as a peptidyl-prolyl cis-trans isomerase
	Ata05252	PPWD1;Cyclophilin type peptidyl-prolyl cis-trans isomerase/CLD
	Ata05253	peptidylprolyl isomerase domain and WD repeat 1;PPWD1;Cyclophilin type peptidyl-prolyl cis-trans isomerase/CLD
	Ata05438	peptidyl-prolyl cis-trans isomerase, cyclophilin-type protein;CWC27;Cyclophilin type peptidyl-prolyl cis-trans isomerase/CLD
	Ata05739	Peptidyl-prolyl cis-trans isomerase FKBP4;FK506 binding
	Ata06212	peptidyl-prolyl cis-trans isomerase FKBP2;FKBP2;Peptidyl-prolyl cis-trans isomerase
	Ata06218	peptidyl-prolyl cis-trans isomerase FKBP2;FKBP2;Peptidyl-prolyl cis-trans isomerase
	Ata07378	Peptidyl-prolyl cis-trans isomerase B;CPR2;PPIases accelerate the folding of proteins. It catalyzes the cis-trans isomerization of proline imidic peptide bonds in oligopeptides
	Ata07464	FKBP-type peptidyl-prolyl cis-trans isomerase Mip;UBL7;ubiquitin
	Ata07674	Peptidyl-prolyl cis-trans isomerase FKBP20-1;Peptidyl-prolyl cis-trans isomerase
	Ata07801	Trigger factor;peptidyl-prolyl cis-trans isomerase activity
	Ata07821	Peptidyl-prolyl cis-trans isomerase;PPIases accelerate the folding of proteins. It catalyzes the cis-trans isomerization of proline imidic peptide bonds in oligopeptides
	Ata07824	peptidyl-prolyl cis-trans isomerase;PPIases accelerate the folding of proteins. It catalyzes the cis-trans isomerization of proline imidic peptide bonds in oligopeptides
	Ata07970	FKBP-type peptidyl-prolyl cis-trans isomerase;FPR3;FK506-binding protein
	Ata08002	unnamed protein product;tig;Involved in protein export. Acts as a chaperone by maintaining the newly synthesized protein in an open conformation. Functions as a peptidyl-prolyl cis-trans isomerase
	Ata08625	VIP36-like protein;peptidyl-prolyl cis-trans isomerase activity
	Ata08642	Peptidyl-prolyl cis-trans isomerase Mip;UBL7;ubiquitin
	Ata09154	probable thylakoid lumen rotamase;TLP40;peptidyl-prolyl cis-trans isomerase activity
	Ata10818	Peptidyl-prolyl cis-trans isomerase;ppif;PPIases accelerate the folding of proteins. It catalyzes the cis-trans isomerization of proline imidic peptide bonds in oligopeptides
Calnexin	Ata01230	Calnexin;unfolded protein binding

## Sheet: Cytochrome P450
Chondrus crispus gene	Asparagopsis matches	Asparagopsis gene ID
CYP51G1 obtusifoliol 14α- demethylase	Ata02645	cytochrome P450 family 51-CYP51G1;CYP51;sterol 14-demethylase activity
CYP97G1 carotenoid hydroxylase	Ata00338	cytochrome P450 family 97G-CYP97G1;cytochrome p450
CYP805A1	N/A	N/A
CYP805B1	Ata00362	cytochrome P450 family 805B-CYP805B1;cytochrome p450
	Ata08744	cytochrome P450 family 805B-CYP805B1;cytochrome p450
CYP805C1	Ata05874	cytochrome P450;cytochrome p450
CYP806A1	N/A	N/A
CYP807A1	Ata06272	cytochrome P450 family 807A-CYP807A1;cytochrome p450
CYP808A1	N/A	N/A
CYP808A2	N/A	N/A
CYP808A3p	N/A	N/A
CYP808A4p	N/A	N/A
CYP808B1	N/A	N/A
CYP808C1	N/A	N/A
CYP808D1	Ata04668	cytochrome P450;Cytochrome P450
CYP808E1	Ata00833	cytochrome P450 family 808E-CYP808E1;CYP46A1;cytochrome p450
CYP808F1	N/A	N/A
CYP808G1	N/A	N/A
CYP808H1	N/A	N/A
CYP808I1p	N/A	N/A
CYP809A1	N/A	N/A
N/A	Ata04694	cytochrome P450 family monooxygenase;CYP19A1;Cytochrome P450 family protein
N/A	Ata04695	cytochrome P450 family monooxygenase;CYP19A1;Cytochrome P450 family protein
N/A	Ata04851	cytochrome P450 family monooxygenase;CYP19A1;cytochrome P450
N/A	Ata05073	cytochrome P450;ahpG;cytochrome p450
N/A	Ata10654	cytochrome P450;Cytochrome P450

## Sheet: Expression Summary
Gene	Category	Up Culture	Up Wild	B_TPM	V_TPM	C_TPM	S1_TPM	S2_TPM	S3_TPM	S4_TPM	S5_TPM	Log₂ fold change	FDR p-value
10688	Halogen metabolism	PAP2-like haloperoxidase;fitD;calcium- and calmodulin-responsive adenylate cyclase activity		28.028	27.1673	23.6197	0	11.4297	0.507928	0	0	-5.12144	8.45779e-09
10236	Halogen metabolism		Animal heme peroxidase homologue;Animal haem peroxidase	0	0	0.27497	9.03957	9.08355	1.51374	11.5452	1.39121	5.64876	1.41118e-05
650	Halogen metabolism		Animal heme peroxidase homologue;Animal haem peroxidase	22.2954	22.6845	19.746	926.961	557.062	388.23	712.729	598.171	4.7894	1.59251e-25
3165	Halogen metabolism		Animal heme peroxidase homologue;Animal haem peroxidase	0	0	26.7951	154.76	144.321	55.4309	547.99	178.093	4.69827	9.49467e-06
8432	Halogen metabolism		Animal heme peroxidase homologue;Animal haem peroxidase	0	0	13.5461	34.7742	79.6384	25.911	324.484	66.2134	4.69649	1.20267e-05
10801	Halogen metabolism		Animal heme peroxidase homologue;Animal haem peroxidase	0	0	0.372765	8.53444	6.92674	1.02606	0	0	4.077	0.00954804
4817	Potential_pathogen_receptors	tetratricopeptide repeat protein;TRANK1;TPR repeat		6.31646	6.74923	5.45529	0	0	0	0	0	-8.72246	0.0159304
4422	Potential_pathogen_receptors	lissencephaly-1 homolog;PAFAH1B1;Positively regulates the activity of the minus-end directed microtubule motor protein dynein. May enhance dynein- mediated microtubule sliding by targeting dynein to the microtubule plus end. Required for several dynein- and microtubule-dependent processes		11.9215	12.5502	10.1441	0	0	0	0	0	-8.50428	0.0190582
4858	Potential_pathogen_receptors	tetratricopeptide repeat protein;DnaJ molecular chaperone homology domain		7.95205	7.88762	6.37544	0	0	0	0	0	-7.63697	0.037444
4628	Potential_pathogen_receptors	protein phosphatase 1 regulatory subunit, putative;		2.94298	3.36559	2.72035	0	0	0	0	0	-7.4864	0.0419412
4196	Potential_pathogen_receptors	tetratricopeptide repeat protein;IFT88;Intraflagellar transport protein IFT88		7.81283	7.44562	6.01818	0	0	0	0	0	-7.37723	0.0449852
547	Potential_pathogen_receptors	PsbB mRNA maturation factor Mbb1, chloroplastic;Tetratricopeptide repeat		200.111	197.219	231.804	13.4855	0	5.50874	8.9875	8.58479	-4.8344	7.09891e-26
6771	Potential_pathogen_receptors	protein kinase;WD-40 repeat		9.78652	11.1513	9.83283	0	0	0	0.825706	1.24373	-4.43003	0.000767328
2342	Potential_pathogen_receptors	PsbB mRNA maturation factor Mbb1, chloroplastic;cellular component assembly		982.586	963.633	1339.96	47.9094	30.4234	85.2794	73.2911	84.5891	-4.16458	5.22085e-21
7297	Potential_pathogen_receptors		Sel1-repeat containing protein;	0	0	0.35135	19.801	0	7.73692	72.5808	10.666	6.76823	3.17293e-05
3354	Potential_pathogen_receptors		WD40-repeat containing protein;YTM1;Component of the NOP7 complex, which is required for maturation of the 25S and 5.8S ribosomal RNAs and formation of the 60S ribosome	0	0	0	1.72107	7.5663	0	0.307737	0.463534	6.25853	0.00956359
7646	Potential_pathogen_receptors		WD40-repeat containing protein;WD-40 repeat	0	0	0.0368568	3.89462	0	0.202902	0.742808	4.47546	6.20204	0.000225545
3325	Potential_pathogen_receptors		E3 ubiquitin-protein ligase COP1;E3 ubiquitin-protein ligase	0	0	0	0	0	0	0	10.9993	5.65052	0.0373253
9879	Potential_pathogen_receptors		Sel1-repeat containing protein;	0	0	1.73608	3.49429	24.579	6.82669	27.4912	0	4.19526	0.00341208
3366	Potential_pathogen_receptors		Sel1-repeat containing protein;	0	0	1.31737	4.99711	0	3.90509	18.3808	9.99788	4.09567	0.00112873
4058	Stress genes_ROS scavenging	superoxide dismutase [Fe] protein;SOD2;Destroys radicals which are normally produced within the cells and which are toxic to biological systems		18.0625	19.6606	15.8914	0	0	0	0	0	-9.78878	0.00591813
7216	Stress genes_ROS scavenging	glutathione-dependent disulfide-bond oxidoreductase;yghU;Glutathione S-transferase		48.8288	45.1536	34.425	0	0	0	0	2.41908	-6.52645	4.25948e-08
1727	Stress genes_ROS scavenging	glutathione-dependent disulfide-bond oxidoreductase;yghU;Glutathione S-transferase		49.0357	50.083	42.5532	0	0	0	0	7.25725	-5.18178	7.86842e-09
5436	Stress genes_ROS scavenging	catalase heme-binding enzyme;Occurs in almost all aerobically respiring organisms and serves to protect cells from the toxic effects of hydrogen peroxide		102.572	101.484	82.0279	1.57453	0	9.22837	3.9415	4.24068	-4.49954	1.47867e-17
2039	Stress genes_ROS scavenging		bifunctional monothiol glutaredoxin-S16, chloroplastic;CXIP2;Glutaredoxin	0	0	0	0	0	0	0	39.7172	7.15233	0.00512152
4550	Stress genes_HSPs	heat shock protein homolog SSE1-like;Hsp70 protein		5.66754	5.40116	4.36567	0	0	0	0	0	-8.25219	0.0229908
4859	Stress genes_HSPs	DnaJ domain-containing protein [Rhizophagus diaphanus];DnaJ subfamily C protein. Source PGD		23.7766	22.659	18.315	0	0	0	0	0	-7.93671	0.0293503
4060	Stress genes_HSPs	DnaJ domain;Telomere length regulation protein		9.97201	9.50332	7.68139	0	0	0	0	0	-7.71125	0.0354872
4858	Stress genes_HSPs	tetratricopeptide repeat protein;DnaJ molecular chaperone homology domain		7.95205	7.88762	6.37544	0	0	0	0	0	-7.63697	0.037444
2219	Stress genes_HSPs		Heat Shock Protein 20, HSP20;hsp18;Belongs to the small heat shock protein (HSP20) family	0	0	3.48507	2371.99	644.275	219.898	4638.38	1513.7	10.6348	1.91336e-33
2216	Stress genes_HSPs		Hsp20/alpha crystallin family protein;Belongs to the small heat shock protein (HSP20) family	63.2847	83.7643	91.4023	8413.53	1694.25	629.909	32985.7	7522.54	7.17522	2.22875e-18
2217	Stress genes_HSPs		Heat Shock Protein 20, HSP20;hspA;Belongs to the small heat shock protein (HSP20) family	27.146	31.5085	29.2209	2870.57	564.571	287.786	9522.59	2669.33	6.90276	6.61795e-19
9909	Stress genes_HSPs		Heat Shock Protein 20, HSP20;Belongs to the small heat shock protein (HSP20) family	26.8727	25.9338	30.3947	891.546	77.903	62.0265	2815.98	556.799	5.14688	3.19904e-10
5507	Stress genes_HSPs		chaperonin GroEL;groL;Prevents misfolding and promotes the refolding and proper assembly of unfolded polypeptides generated under stress conditions	0	0	0	1.03173	0	0	0	2.77876	5.10073	0.0475295
3187	Stress genes_HSPs		molecular chaperone DnaK;SDH3-1;unfolded protein binding	0	0	2.14479	23.8823	0	23.6147	51.9407	19.9529	5.06259	1.16399e-06
5316	Stress genes_HSPs		chaperonin GroEL;groL;Prevents misfolding and promotes the refolding and proper assembly of unfolded polypeptides generated under stress conditions	0	0.285623	0.230865	4.06588	18.1131	0.635471	0	4.08822	4.56213	0.00042496
4648	Stress related genes	protein disulfide isomerase, putative;PDIA6;cell redox homeostasis		19.7285	18.8012	15.1967	0	0	0	0	0	-7.47624	0.042139
2363	Stress related genes	Tubulin-specific chaperone D;TBCD;Tubulin-specific chaperone d		6.43737	6.85656	4.3753	0	0	1.07052	0	0	-4.38324	0.000902727
1866	Stress related genes	Peptidyl-prolyl cis-trans isomerase FKBP16-4, chloroplastic;histone peptidyl-prolyl isomerization		272.322	259.523	255.88	5.63303	0	13.2061	33.574	10.1143	-4.20771	8.52599e-14
7801	Stress related genes	Trigger factor;peptidyl-prolyl cis-trans isomerase activity		92.61	90.6899	77.3931	3.32441	9.74337	5.62884	7.92566	4.77526	-4.00922	9.65196e-18
7077	Stress related genes		Tubulin-specific chaperone D;Tubulin-specific chaperone	0	0	0.0912957	8.36084	0	1.00519	5.05989	3.46434	5.92889	0.000131755
4851	Cytochrome P450	cytochrome P450 family monooxygenase;CYP19A1;cytochrome P450		20.1394	19.1928	15.5133	0	0	0	0	0	-9.31394	0.00937353
4344	Cytochrome P451	cytochrome P450 2C20-like;CYP19A1;Cytochrome P450 family protein		17.5776	16.7515	13.5399	0	0	0	0	0	-8.42981	0.0201047
4695	Cytochrome P452	cytochrome P450 family monooxygenase;CYP19A1;Cytochrome P450 family protein		17.8131	21.7292	17.5633	0	0	0	0	0	-7.87273	0.0310462
