# Supplementary material for: Insights into the Red Seaweed Asparagopsis taxiformis Using an Integrative Multi-Omics Analysis
Source: Plants (Basel). 2025 May 19;14(10):1523. doi: 10.3390/plants14101523 (PMC12115072; doi:10.3390/plants14101523)
Supplement: Supplementary file 1 [file plants-14-01523-s001.zip › File S3.xlsx]

## Sheet: Sporophyte proteome
File S3. Sporophyte proteome.
Gene ID	Protein Description	Protein Length (AA)
Ata10708	20S core proteasome subunit alpha 1;PSMA6;threonine-type endopeptidase activity	346
Ata03156	20S core proteasome subunit alpha 3;PSMA4;threonine-type endopeptidase activity	250
Ata08054	3-isopropylmalate dehydrogenase;3-isopropylmalate dehydrogenase activity	382
Ata02161	3-oxoacyl-acyl-carrier-protein synthase 3;fabH;Catalyzes the condensation reaction of fatty acid synthesis by the addition to an acyl acceptor of two carbons from malonyl-ACP. Catalyzes the first condensation reaction which initiates fatty acid synthesis and may therefore play a role in governing the total rate of fatty acid production. Possesses both acetoacetyl-ACP synthase and acetyl transacyl…	706
Ata02194	3-oxoacyl-acyl-carrier-protein synthase 3;fabH;Catalyzes the condensation reaction of fatty acid synthesis by the addition to an acyl acceptor of two carbons from malonyl-ACP. Catalyzes the first condensation reaction which initiates fatty acid synthesis and may therefore play a role in governing the total rate of fatty acid production. Possesses both acetoacetyl-ACP synthase and acetyl transacyl…	706
Ata03264	6-phosphogluconate dehydrogenase, decarboxylating;PGD;D-gluconate metabolic process	483
Ata04472	ABC transporter permease;MacB-like periplasmic core domain	238
Ata00913	acid-thiol ligase;4-coumarate--CoA ligase-like	894
Ata01256	acid-thiol ligase;AMP-binding enzyme C-terminal domain	812
Ata02100	adenine specific DNA methyltransferase;	442
Ata10110	alanine--glyoxylate transaminase / serine--pyruvate aminotransferase;AGXT;serine-pyruvate transaminase activity	402
Ata01033	aldo/keto reductase;AKR1A1;oxidoreductase activity	314
Ata00662	alpha-dioxygenase 1-like;Alpha-dioxygenase	580
Ata08184	amine oxidase;PFAM Flavin containing amine oxidoreductase	503
Ata01090	Aminomethyltransferase, mitochondrial;AMT;aminomethyltransferase activity	382
Ata03164	Animal heme peroxidase homologue;Animal haem peroxidase	554
Ata08433	Animal heme peroxidase homologue;Animal haem peroxidase	554
Ata01241	Arachidonate 15-lipoxygenase precursor;Lipoxygenase	608
Ata09429	Arachidonate 15-lipoxygenase precursor;Lipoxygenase	608
Ata09434	Arachidonate 15-lipoxygenase precursor;Lipoxygenase	608
Ata00292	Argininosuccinate synthase;ASS1;argininosuccinate synthase activity	437
Ata07842	Ascorbate Peroxidase, APX2;cytochrome-c peroxidase activity	239
Ata02174	ATP synthase CF1 alpha subunit;atpA;proton-transporting ATP synthase activity, rotational mechanism	503
Ata02180	ATP synthase CF1 beta subunit;atpB;Produces ATP from ADP in the presence of a proton gradient across the membrane. The catalytic sites are hosted primarily by the beta subunits	473
Ata02175	ATP synthase CFO Bprime chain subunit II;ATPD;proton-transporting ATP synthase activity, rotational mechanism	432
Ata09394	ATP synthase gamma chain, chloroplastic;ATPC;proton-transporting ATP synthase activity, rotational mechanism	428
Ata06882	ATP synthase subunit alpha, mitochondrial;ATP5A1;proton-transporting ATP synthase activity, rotational mechanism	548
Ata03242	ATP synthase subunit beta, mitochondrial;ATPB;proton-transporting ATP synthase activity, rotational mechanism	510
Ata02413	ATP synthase subunit d, mitochondrial;Mitochondrial membrane ATP synthase (F(1)F(0) ATP synthase or Complex V) produces ATP from ADP in the presence of a proton gradient across the membrane which is generated by electron transport complexes of the respiratory chain. F-type ATPases consist of two structural domains, F(1) - containing the extramembraneous catalytic core, and F(0) - containing the m…	194
Ata08497	ATP-dependent Clp protease adapter protein ClpS;ATP-dependent Clp protease adaptor protein ClpS	127
Ata03007	ATP-dependent Clp protease proteolytic subunit 2;clpP;serine-type endopeptidase activity	150
Ata07163	ATP-dependent Clp protease proteolytic subunit 2;clpP;serine-type endopeptidase activity	150
Ata00186	ATP-dependent Clp protease proteolytic subunit;CLPP4;serine-type endopeptidase activity	212
Ata08291	ATP-dependent Clp protease proteolytic subunit;CLPP4;serine-type endopeptidase activity	228
Ata08675	ATP-dependent Clp protease proteolytic subunit;CLPR4;serine-type endopeptidase activity	262
Ata01095	Bifunctional enolase 2/transcriptional activator;ENOL;phosphopyruvate hydratase activity	501
Ata07566	Bifunctional purine biosynthesis protein PurH;IMP cyclohydrolase activity	551
Ata08501	Biotin carboxyl carrier protein of acetyl-CoA carboxylase;oadA;Acetyl-CoA carboxylase, biotin carboxyl carrier protein	265
Ata03258	Calcium-dependent protein kinase 29;HSL1;to Saccharomyces cerevisiae HSL1 (YKL101W)	421
Ata03476	carbonic anhydrase;cah;Reversible hydration of carbon dioxide	194
Ata05677	cell division protein FtsH;FTSH1;metalloendopeptidase activity	642
Ata01749	chloroplast phosphoribulokinase;PRK;UMP salvage	722
Ata09314	chloroplast phosphoribulokinase;PRK;UMP salvage	431
Ata00157	chloroplast sedoheptulose-1,7-bisphosphatase;SBPASE;fructose 1,6-bisphosphate 1-phosphatase activity	317
Ata06453	chromatin remodeling complex / DNA-dep ATPase;CHD1;regulation of vesicle fusion	1383
Ata01654	class I SAM-dependent methyltransferase;pmtA;ubiE/COQ5 methyltransferase family	243
Ata02190	Clp protease ATP binding subunit;clpC;ATP binding	680
Ata07951	Cobalt-zinc-cadmium resistance protein CzcN;Isoprenylcysteine carboxyl methyltransferase (ICMT) family	268
Ata10789	condensin complex subunit 1-like;Regulatory subunit of the condensin complex, a complex required for conversion of interphase chromatin into mitotic-like condense chromosomes. The condensin complex probably introduces positive supercoils into relaxed DNA in the presence of type I topoisomerases and converts nicked DNA into positive knotted forms in the presence of type II topoisomerases	912
Ata00915	Cysteine synthase;OASTL1;cysteine biosynthetic process from serine	362
Ata08149	cytochrome c oxidase subunit Vb;COX5B;mitochondrial ATP synthesis coupled proton transport	153
Ata03244	Cytoplasmic 60S subunit biogenesis factor REI1-like 1;MCA1;Metacaspase	808
Ata00898	Cytosolic endo-beta-N-acetylglucosaminidase;mannosyl-glycoprotein endo-beta-N-acetylglucosaminidase activity	1009
Ata00163	D-lactate dehydrogenase [cytochrome, mitochondrial;FAD linked oxidases, C-terminal domain	442
Ata00167	D-lactate dehydrogenase [cytochrome, mitochondrial;FAD linked oxidases, C-terminal domain	570
Ata10734	DEAD (Asp-Glu-Ala-Asp) box polypeptide 21-like, putative;Belongs to the DEAD box helicase family	714
Ata08877	dihydrodipicolinate reductase;Dihydrodipicolinate reductase, C-terminus	300
Ata08919	disulfide-isomerase, PDIA-2 Endoplasmic reticulum lumen;cell redox homeostasis	440
Ata01812	Disulfide-isomerase, PDIA-3 Endoplasmic reticulum lumen;PDI1;intramolecular oxidoreductase activity, transposing S-S bonds	529
Ata03103	Disulfide-isomerase, PDIA-3 Endoplasmic reticulum lumen;PDI1;intramolecular oxidoreductase activity, transposing S-S bonds	529
Ata01238	dynamin GTPase;mitochondrial fission	616
Ata08908	Enolase 1, chloroplastic;ENO1;to uniprot P00924 Saccharomyces cerevisiae YGR254w ENO1 enolase I	560
Ata02168	ferredoxin-dependent glutamate synthase;gltB;GXGXG motif	1171
Ata10777	Ferredoxin-NADP+ oxidoreductase;Ferredoxin--NADP reductase	341
Ata00977	fructose-1,6-biphosphate aldolase, chloroplast precursor;Belongs to the class I fructose-bisphosphate aldolase family	216
Ata00527	fructose-1,6-biphosphate aldolase;FBA2;fructose-bisphosphate aldolase	171
Ata02050	fructose-1,6-biphosphate aldolase;FBA2;fructose-bisphosphate aldolase	279
Ata08226	fructose-1,6-bisphosphatase precursor;FBP;fructose 1,6-bisphosphate 1-phosphatase activity	344
Ata00565	Fructose-bisphosphate aldolase;FBA1;Fructose-bisphosphate aldolase class-II	839
Ata00038	fumarate hydratase precursor;Fumarase C C-terminus	506
Ata03031	fusion protein of phosphoribosylaminoimidazole carboxylase and phosphoribosylaminoimidazole-succinocarboxamide synthase, chloroplast or mitochondrial precursor;phosphoribosylaminoimidazole carboxylase activity	516
Ata06161	Gal-2,6-Sulfurylases II;Protein conserved in bacteria	275
Ata07620	Gal-2,6-Sulfurylases II;Protein conserved in bacteria	312
Ata02718	Galactose-1-phosphate uridylyltransferase;GALT;UDP-glucose:hexose-1-phosphate uridylyltransferase activity	360
Ata07957	GDP-mannose-3prime, 5prime-epimerase;GME;UDP-glucuronate decarboxylase activity	351
Ata04374	gfo/Idh/MocA family oxidoreductase;mviM;oxidoreductase	1081
Ata08074	Glucose-6-phosphate 1-dehydrogenase;G6PD5;Catalyzes the rate-limiting step of the oxidative pentose-phosphate pathway, which represents a route for the dissimilation of carbohydrates besides glycolysis	523
Ata10186	Glucose-6-phosphate 1-dehydrogenase;G6PD5;Catalyzes the rate-limiting step of the oxidative pentose-phosphate pathway, which represents a route for the dissimilation of carbohydrates besides glycolysis	523
Ata06908	glucose-6-phosphate isomerase;Belongs to the GPI family	552
Ata06238	Glutamate-1-semialdehyde 2,1-aminomutase;GSA1;Belongs to the class-III pyridoxal-phosphate-dependent aminotransferase family	470
Ata05748	Glutamine synthethase;GS1;glutamine biosynthetic process	358
Ata08860	glutathione reductase;TRYR;glutathione-disulfide reductase activity	468
Ata09910	Glutathione S-transferase;glutathione transferase activity	207
Ata00515	glyceraldehyde 3-phosphate dehydrogenase;TDH3;glyceraldehyde-3-phosphate dehydrogenase (NAD(P)+) (phosphorylating) activity	363
Ata01535	glyceraldehyde-3-phosphate dehydrogenase (NADP+) (phosphorylating);glyceraldehyde-3-phosphate dehydrogenase (NAD(P)+) (phosphorylating) activity	912
Ata03553	glycoside hydrolase family protein;	499
Ata03318	glyoxylate reductase/hydroxypyruvate reductase;GRHPR;glycerate dehydrogenase activity	331
Ata01760	HEAT repeat domain-containing protein;nblB;PFAM PBS lyase HEAT-like repeat	200
Ata05910	Histidinol dehydrogenase;HIS4;histidinol dehydrogenase activity	455
Ata08920	histone-lysine N-methyltransferase;Histone-lysine N-methyltransferase	4133
Ata02184	hypothetical protein Aspa_010;ycf45;PFAM ATPase family associated with various cellular activities (AAA)	617
Ata08590	hypothetical protein BWQ96_03920;Glutathione S-transferase, N-terminal domain	332
Ata09345	hypothetical protein BWQ96_06162;protein tyrosine/serine/threonine phosphatase activity	176
Ata08062	hypothetical protein BWQ96_07598;Metallo-beta-lactamase superfamily	329
Ata08419	hypothetical protein BWQ96_07868;Phage integrase family	917
Ata08491	Inorganic pyrophosphatase;fructose 1,6-bisphosphate 1-phosphatase activity	646
Ata01204	ketol-acid reductoisomerase;ketol-acid reductoisomerase activity	517
Ata09133	Lactoylglutathione lyase;lactoylglutathione lyase activity	336
Ata06823	LARGE xylosyl- and glucuronyltransferase 2;protein O-linked glycosylation	875
Ata01006	leucyl aminopeptidase;pepA;Presumably involved in the processing and regular turnover of intracellular proteins. Catalyzes the removal of unsubstituted N-terminal amino acids from various peptides	522
Ata08613	leucyl aminopeptidase;pepA;Presumably involved in the processing and regular turnover of intracellular proteins. Catalyzes the removal of unsubstituted N-terminal amino acids from various peptides	522
Ata01360	lipoamide dehydrogenase;DLD;dihydrolipoyl dehydrogenase activity	494
Ata10180	long-chain-fatty-acid-CoA ligase;LACS2;decanoate-CoA ligase activity	662
Ata02390	M20/M25/M40 family metallo-hydrolase;Dipeptidase	605
Ata02746	M20/M25/M40 family metallo-hydrolase;Dipeptidase	561
Ata08026	Malate dehydrogenase;cMDH;malate metabolic process	352
Ata07460	manganese superoxide dismutase;oxidoreductase activity, acting on superoxide radicals as acceptor	224
Ata00601	Mercuric reductase;Glucose inhibited division protein A	421
Ata08856	metacaspase type II, MCP1;Metacaspase	396
Ata09348	mitochondrial F-type ATPase F1 subunit gamma, precursor;proton-transporting ATP synthase activity, rotational mechanism	345
Ata00905	Mitochondrial-processing peptidase subunit alpha;PMPCA;protein processing involved in protein targeting to mitochondrion	504
Ata02530	Monodehydroascorbate reductase;MDAR1;monodehydroascorbate reductase (NADH) activity	429
Ata02685	Monodehydroascorbate reductase;MDAR1;monodehydroascorbate reductase (NADH) activity	450
Ata06032	mRNA binding protein CSP41 precursor;NAD dependent epimerase/dehydratase family	400
Ata00612	Multidrug resistance-associated protein 1;ATPase activity, coupled to transmembrane movement of substances	2108
Ata00373	myo-inositol 2-dehydrogenase;D-xylose 1-dehydrogenase (NADP+) activity	484
Ata01779	Myo-inositol dehydrogenase;D-xylose 1-dehydrogenase (NADP+) activity	403
Ata03135	Myo-inositol dehydrogenase;D-xylose 1-dehydrogenase (NADP+) activity	403
Ata06055	myo-inositol dehydrogenase;Oxidoreductase family, NAD-binding Rossmann fold	409
Ata00814	NAD(P)-binding protein;Flavin containing amine oxidoreductase	625
Ata08670	NAD(P)-binding protein;Flavin containing amine oxidoreductase	625
Ata05722	nucleoside diphosphate kinase;ndk1;Nucleoside diphosphate kinase	162
Ata07279	PAB-dependent poly(A)-specific ribonuclease subunit PAN3;PAN3;nuclear-transcribed mRNA poly(A) tail shortening	332
Ata02684	Peptidyl-prolyl cis-trans isomerase CYP20-3, chloroplastic;PPIases accelerate the folding of proteins. It catalyzes the cis-trans isomerization of proline imidic peptide bonds in oligopeptides	222
Ata01866	Peptidyl-prolyl cis-trans isomerase FKBP16-4, chloroplastic;histone peptidyl-prolyl isomerization	173
Ata08642	Peptidyl-prolyl cis-trans isomerase Mip;UBL7;ubiquitin	513
Ata00971	peroxiredoxin (alkyl hydroperoxide reductase subunit C);peroxiredoxin activity	188
Ata00682	peroxiredoxin Q/BCP;Redoxin	460
Ata03161	phosphatase 2C 80;phosphoprotein phosphatase activity	315
Ata08436	phosphatase 2C 80;phosphoprotein phosphatase activity	315
Ata08482	phosphoenolpyruvate carboxylase;PPC1;phosphoenolpyruvate carboxylase activity	964
Ata09833	Phosphoglycerate kinase, chloroplastic;phosphoglycerate kinase activity	456
Ata02607	phosphoglycerate kinase;PGK1;phosphoglycerate kinase activity	419
Ata00112	Phospholipid hydroperoxide glutathione peroxidase 1, chloroplastic;Glutathione peroxidase	155
Ata10017	Phospholipid hydroperoxide glutathione peroxidase 1, chloroplastic;Glutathione peroxidase	155
Ata06216	Pogo transposable element with KRAB domain;DDE superfamily endonuclease	313
Ata01315	Porphobilinogen deaminase, chloroplastic;HEMC;porphobilinogen deaminase	373
Ata00473	probable ATP-dependent RNA helicase DDX46-like;helicase activity	984
Ata01080	probable inositol 2-dehydrogenase;D-xylose 1-dehydrogenase (NADP+) activity	365
Ata09154	probable thylakoid lumen rotamase;TLP40;peptidyl-prolyl cis-trans isomerase activity	425
Ata07843	Protein disulfide-isomerase;PDI1;intramolecular oxidoreductase activity, transposing S-S bonds	506
Ata08882	Protoporphyrinogen oxidase, chloroplastic;Catalyzes the 6-electron oxidation of protoporphyrinogen-IX to form protoporphyrin-IX	535
Ata10817	putative ATP-dependent helicase;AAA domain	2247
Ata01320	putative glucose-6-phosphate 1-epimerase;YMR099C;glucose-6-phosphate 1-epimerase activity	361
Ata08152	Putative glyoxalase;Glyoxalase/Bleomycin resistance protein/Dioxygenase superfamily	270
Ata02335	putative methionine--tRNA ligase;chaperone cofactor-dependent protein refolding	442
Ata01946	putative oxidoreductase YurR;mnmC;Oxidoreductase	536
Ata07450	putative oxidoreductase YurR;mnmC;Oxidoreductase	536
Ata08984	putative oxidoreductase YurR;mnmC;Oxidoreductase	536
Ata07719	Putative plastid geranylgeranyl reductase precusor;Ggh;geranylgeranyl reductase	468
Ata02449	Rab3 GTPase-activating protein catalytic subunit;Rab3 GTPase-activating protein catalytic	1016
Ata06222	Ran-specific GTPase-activating protein;RANBP1;Ran GTPase binding	204
Ata07965	receptor for activated protein kinase C;RACK1A;component of 40S small ribosomal subunit	320
Ata09599	Ribose-5-phosphate isomerase;RPI2;ribose-5-phosphate isomerase activity	238
Ata02322	ribosome biogenesis GTPase YlqF;ylqF;Required for a late step of 50S ribosomal subunit assembly. Has GTPase activity	385
Ata02173	ribulose-1,5-bisphosphate carboxylase/oxygenase large subunit;rbcL;ribulose-bisphosphate carboxylase activity	488
Ata06885	Ribulose-phosphate 3-epimerase;RPE;ribulose-phosphate 3-epimerase activity	274
Ata10621	right-handed parallel beta-helix repeat-containing protein;Concanavalin A-like lectin/glucanases superfamily	217
Ata07532	S-adenosyl-L-homocysteine hydrolase;AHCYL1;adenosylhomocysteinase activity	490
Ata08855	SDR family oxidoreductase;NAD(P)H-binding	277
Ata01153	serine hydroxymethyltransferase, cytosolic (glycine hydroxymethyltransferase);Interconversion of serine and glycine	492
Ata00691	Serine protease SPPA, chloroplastic;signal peptide processing	651
Ata00840	single subunit mitochondrial RNA polymerase;rpom-1;dna-directed rna polymerase	1246
Ata07874	Sodium/potassium-transporting ATPase subunit alpha-3;ATP1A1;sodium:potassium-exchanging ATPase activity	1010
Ata09107	Soluble inorganic pyrophosphatase 1, chloroplastic;IPP;inorganic diphosphatase activity	298
Ata02495	SRPBCC family protein;mxaD;glyoxalase III activity	297
Ata09266	SRPBCC family protein;Polyketide cyclase / dehydrase and lipid transport	200
Ata10182	SRPBCC family protein;Polyketide cyclase / dehydrase and lipid transport	321
Ata08081	Starch phosphorylase;GPH1;glycogen phosphorylase activity	869
Ata07847	succinate--CoA ligase (ADP-or GDP-forming), mitochondrial precursor;SUCLA2;ATP-specific succinyl-CoA synthetase functions in the citric acid cycle (TCA), coupling the hydrolysis of succinyl-CoA to the synthesis of ATP and thus represents the only step of substrate-level phosphorylation in the TCA. The beta subunit provides nucleotide specificity of the enzyme and binds the substrate succinate, wh…	400
Ata05732	Sulfate adenylyltransferase, ATPS;sulfate adenylyltransferase (ATP) activity	420
Ata10749	sulfate adenylyltransferase;sulfate adenylyltransferase (ATP) activity	449
Ata01398	Sulfite reductase [ferredoxin] SIR;SIR1;sulfite reductase (ferredoxin) activity	701
Ata09645	thioredoxin-dependent thiol peroxidase;bcp;Redoxin	157
Ata02364	TPR repeat-containing protein;NPKA;Cmgc cdk pitslre protein kinase Ppk23	1108
Ata09665	Transaldolase;TALDO1;Transaldolase is important for the balance of metabolites in the pentose-phosphate pathway	358
Ata09604	Transketolase-1, chloroplastic;tkt;Catalyzes the transfer of a two-carbon ketol group from a ketose donor to an aldose acceptor, via a covalent intermediate with the cofactor thiamine pyrophosphate	1005
Ata05815	Translation initiation factor eIF4, subunit A;TIF1;helicase activity	1127
Ata01098	triose-phosphate isomerase;TPI1;triose-phosphate isomerase activity	578
Ata08650	UMP-CMP kinase;Belongs to the adenylate kinase family	628
Ata01170	unnamed protein product;Metallo-beta-lactamase superfamily	179
Ata06914	V-type proton ATPase subunit B;V-type proton ATPase subunit B 1	505
Ata08155	Vacuolar-type H+-ATPase, V1A subunit;PDXK;pyridoxal 5prime-phosphate salvage	348
Ata01934	vanadium-dependent haloperoxidase;fitD;calcium- and calmodulin-responsive adenylate cyclase activity	502
Ata07479	vanadium-dependent haloperoxidase;fitD;calcium- and calmodulin-responsive adenylate cyclase activity	502
Ata10244	vanadium-dependent haloperoxidase;fitD;calcium- and calmodulin-responsive adenylate cyclase activity	502
Ata08999	vanadium-dependent haloperoxidase;phosphoesterase, PA-phosphatase related	586
Ata09003	vanadium-dependent haloperoxidase;phosphoesterase, PA-phosphatase related	590
Ata07318	Very-long-chain 3-oxoacyl-CoA reductase;Belongs to the short-chain dehydrogenases reductases (SDR) family	275
Ata01825	Xanthine dehydrogenase;CO dehydrogenase flavoprotein C-terminal domain	1393
Ata07253	Xylosyltransferase, family GT14;acetylglucosaminyltransferase activity	290
Ata00299	14-3-3 protein;BMH1;protein domain specific binding	230
Ata01293	14-3-3-like protein;BMH1;protein domain specific binding	215
Ata03381	40S ribosomal protein S10;RPS10;ribosomal small subunit assembly	150
Ata03409	40S ribosomal protein S10;RPS10;ribosomal small subunit assembly	150
Ata00519	40S ribosomal protein S11;RPS11;rRNA binding	153
Ata00520	40S ribosomal protein S14-like;Belongs to the universal ribosomal protein uS11 family	148
Ata01401	40S ribosomal protein S16;RPS16;structural constituent of ribosome	147
Ata08104	40S ribosomal protein S18;RPS18;rRNA binding	154
Ata10133	40S ribosomal protein S3A;RS3A;structural constituent of ribosome	290
Ata01032	40S ribosomal protein S4;RPS4X;rRNA binding	177
Ata07536	40S ribosomal protein S8;Belongs to the eukaryotic ribosomal protein eS8 family	172
Ata03289	40S ribosomal protein SA;RPS0;structural constituent of ribosome	250
Ata02158	50S ribosomal protein L1;rplA;Binds directly to 23S rRNA. The L1 stalk is quite mobile in the ribosome, and is involved in E site tRNA release	313
Ata02191	50S ribosomal protein L1;rplA;Binds directly to 23S rRNA. The L1 stalk is quite mobile in the ribosome, and is involved in E site tRNA release	313
Ata02159	60 kDa chaperonin;groL;protein refolding	430
Ata02192	60 kDa chaperonin;groL;protein refolding	430
Ata01530	60S acidic ribosomal protein P2;RPLP2;Belongs to the eukaryotic ribosomal protein P1 P2 family	109
Ata01531	60S ribosomal protein L12e;rpl12;ribosomal large subunit assembly	174
Ata01432	60S ribosomal protein L13;RPL13;structural constituent of ribosome	209
Ata06037	60S ribosomal protein L18a;RPL20B;structural constituent of ribosome	182
Ata01804	60S ribosomal protein L23a;RPL23a;Belongs to the universal ribosomal protein uL23 family	155
Ata08230	60S ribosomal protein L36;RPL36;cytoplasmic translation	97
Ata09514	60S ribosomal protein L7;RPL7;maturation of LSU-rRNA from tricistronic rRNA transcript (SSU-rRNA, 5.8S rRNA, LSU-rRNA)	506
Ata06851	60S ribosomal protein L7a;DOCK4;maturation of LSU-rRNA	273
Ata06256	60S ribosomal protein;RPL3;60S ribosomal protein L3. Source PGD	344
Ata03313	60S ribosome protein L21;60S ribosomal protein	159
Ata05640	A1Chain A1, LRC6;Beta-Ig-H3 fasciclin	265
Ata04731	ABC transporter substrate-binding protein;gsiB;ABC transporter substrate-binding protein	345
Ata01249	AChain A, CaRSP1;	258
Ata01143	AChain A, CaRSP2;	253
Ata05607	actin 1;cytoskeleton organization	332
Ata08509	actin;cytoskeleton organization	869
Ata01985	AhpC/TSA family protein;C-terminal domain of 1-Cys peroxiredoxin	228
Ata02171	allophycocyanin beta 18 subunit;apcF;TIGRFAM allophycocyanin, beta subunit	169
Ata06863	AP-1 complex subunit gamma;intracellular protein transport	1072
Ata01869	C1Chain C1, LRC4;	194
Ata01230	Calnexin;unfolded protein binding	606
Ata00872	cell surface glycoprotein 1-like;protein ubiquitination	797
Ata02104	cell surface glycoprotein 1-like;protein ubiquitination	797
Ata00726	centromere-associated protein E-like;	1629
Ata02331	Chaperone protein dnaJ 10;X-domain of DnaJ-containing	919
Ata02185	chaperone protein DnaK;dnaK;unfolded protein binding	624
Ata03250	Chlorophyll a-b binding protein 1B-21, chloroplastic;Chlorophyll A-B binding protein	489
Ata05701	chloroplast inner membrane import protein Tic22, putative;positive regulation of catalytic activity in other organism involved in symbiotic interaction	813
Ata08570	Chloroplast stem-loop binding protein of 41 kDa a, chloroplastic;Chloroplast stem-loop binding protein of 41 kDa	326
Ata03505	coiled-coil protein, putative;CCDC65;regulation of cilium movement	640
Ata10422	Collagen alpha-1(XXVIII) chain;	179
Ata10426	Collagen alpha-1(XXVIII) chain;	179
Ata10851	Collagen alpha-1(XXVIII) chain;	179
Ata10856	Collagen alpha-1(XXVIII) chain;	179
Ata10860	Collagen alpha-1(XXVIII) chain;	179
Ata09619	Component of cytosolic 80S ribosome and 60S large subunit;RPL4;structural constituent of ribosome	320
Ata10778	Condensin complex subunit 1;NCAPD2;meiotic chromosome condensation	1263
Ata07560	Condensin-2 complex subunit H2;NCAPH2;complex subunit H2	663
Ata02798	cytochrome b6-f complex iron-sulfur subunit;PETC;Cytochrome b6-f complex iron-sulfur subunit	182
Ata08807	cytoskeleton-associated protein 5 isoform X2;ckap5;microtubule plus-end binding	877
Ata03362	Desert hedgehog protein A;DHH;intein-mediated protein splicing	459
Ata09935	DNA alkylation repair protein;DNA alkylation repair enzyme	386
Ata05243	DNA alkylation repair protein;yhaZ;DNA alkylation repair	1259
Ata00130	Dopey protein;Golgi to endosome transport	2020
Ata00897	DUF1772 domain-containing protein;Source PGD	157
Ata01438	DUF2235 domain-containing protein;primeConserved protein	315
Ata09425	dynamin-related protein involved in mitochondrial division CmDnm1/DRP3;mitochondrial fission	726
Ata09431	dynamin-related protein involved in mitochondrial division CmDnm1/DRP3;mitochondrial fission	290
Ata09253	E1Chain E1, LRC5;	298
Ata01231	Elongation factor 2;EEF2;translation elongation factor activity	829
Ata02186	elongation factor Tu;tufA;translation elongation factor activity	706
Ata08172	endomembrane protein-like protein;positive regulation of protein exit from endoplasmic reticulum	630
Ata07568	Extended synaptotagmin-2;C2 domain	472
Ata07992	Ferredoxin component;Rieske-like [2Fe-2S] domain	180
Ata01466	follicular epithelium yolk protein subunit;	372
Ata01627	follicular epithelium yolk protein subunit;	300
Ata01697	follicular epithelium yolk protein subunit;	372
Ata02781	follicular epithelium yolk protein subunit;	372
Ata02786	follicular epithelium yolk protein subunit;	372
Ata02951	follicular epithelium yolk protein subunit;	372
Ata02861	Gamma 31 kDa subunit of phycoerythrin;	279
Ata00105	glycine cleavage system protein GcvH;gcvH;The glycine cleavage system catalyzes the degradation of glycine. The H protein shuttles the methylamine group of glycine from the P protein to the T protein	108
Ata08017	Glycine cleavage system transcriptional repressor;gcvR;ACT domain	221
Ata08315	GTP-binding protein isoform 1;GTP binding	549
Ata07791	GTP-binding protein of Obg-family;GTP binding	295
Ata01778	Heat Shock Protein 70, HSP70;Belongs to the heat shock protein 70 family	543
Ata03136	Heat Shock Protein 70, HSP70;Belongs to the heat shock protein 70 family	526
Ata05566	Histone H2A;Belongs to the histone H2A family	123
Ata06049	Histone H2A;Histone H2A	254
Ata02870	histone H2A.V;His2Av;Histone 2A	161
Ata03243	Histone H2B;protein heterodimerization activity	297
Ata06050	Histone H2B;protein heterodimerization activity	206
Ata00875	Histone H3;protein heterodimerization activity	464
Ata00747	hypothetical protein AWC38_SpisGene4814;PTX3;Pentaxin family	424
Ata02128	hypothetical protein AWC38_SpisGene4814;PTX3;Pentaxin family	424
Ata09457	hypothetical protein BU14_0499s0004;sequestering of actin monomers	107
Ata08515	hypothetical protein BWQ96_00367;	273
Ata03456	hypothetical protein BWQ96_01182;	110
Ata08241	hypothetical protein BWQ96_01182;	110
Ata00837	hypothetical protein BWQ96_01472;	371
Ata10321	hypothetical protein BWQ96_01472;	371
Ata00838	hypothetical protein BWQ96_01473;F-box domain	524
Ata00383	hypothetical protein BWQ96_02980;	255
Ata01155	hypothetical protein BWQ96_03802;	212
Ata08547	hypothetical protein BWQ96_03970;	128
Ata09700	hypothetical protein BWQ96_03970;	128
Ata09709	hypothetical protein BWQ96_03970;	128
Ata02319	hypothetical protein BWQ96_04155;	253
Ata07373	hypothetical protein BWQ96_04243;Protein of unknown function (DUF640)	623
Ata02830	hypothetical protein BWQ96_04894;	109
Ata00678	hypothetical protein BWQ96_04967;	1381
Ata05961	hypothetical protein BWQ96_05476;	570
Ata05528	hypothetical protein BWQ96_05674;protein phosphatase binding	595
Ata05533	hypothetical protein BWQ96_05674;protein phosphatase binding	986
Ata02276	hypothetical protein BWQ96_06286;	145
Ata03109	hypothetical protein BWQ96_06286;	145
Ata08685	hypothetical protein BWQ96_06808;	434
Ata02600	hypothetical protein BWQ96_06820;	269
Ata05847	hypothetical protein BWQ96_06820;	269
Ata09668	hypothetical protein BWQ96_07269;	701
Ata08873	hypothetical protein BWQ96_07913;	141
Ata06189	hypothetical protein BWQ96_08587;yneE;Bestrophin, RFP-TM, chloride channel	1687
Ata01975	hypothetical protein BWQ96_08694;	588
Ata09491	hypothetical protein BWQ96_09193;	661
Ata02134	hypothetical protein;psd;chitin binding	921
Ata10506	hypothetical protein;psd;chitin binding	921
Ata08256	hypothetical protein;psd;Interleukin-like EMT inducer	1141
Ata07579	Indian hedgehog B protein;intein-mediated protein splicing	437
Ata08208	Indian hedgehog B protein;intein-mediated protein splicing	437
Ata05702	Kinesin-like protein KIF11;bmk-1;ATP-dependent microtubule motor activity, plus-end-directed	1135
Ata01792	Light-harvest protein;Chlorophyll A-B binding protein	220
Ata05899	light-harvest protein;UBC18;protein modification by small protein conjugation	320
Ata01818	light-harvesting Chl a protein 14;LHCQ;The light-harvesting complex (LHC) functions as a light receptor, it captures and delivers excitation energy to photosystems with which it is closely associated	213
Ata08292	light-harvesting Chl a protein 14;LHCQ;The light-harvesting complex (LHC) functions as a light receptor, it captures and delivers excitation energy to photosystems with which it is closely associated	213
Ata09181	Light-harvesting complex I polypeptide;Lhcr9;Chlorophyll A-B binding protein	203
Ata00179	light-harvesting protein;LHCQ;The light-harvesting complex (LHC) functions as a light receptor, it captures and delivers excitation energy to photosystems with which it is closely associated	173
Ata01211	Light-induced protein, chloroplastic;response to acid chemical	273
Ata09108	Low molecular mass early light-inducible protein HV90, chloroplastic;Chlorophyll A-B binding protein	181
Ata07897	Melanoma-associated antigen 8;Melanoma-associated antigen	355
Ata07282	mitochondrial carrier (BOU / S-adenosylmethionine carrier);S-adenosyl-L-methionine transmembrane transport	333
Ata05861	Mitochondrial nicotinamide adenine dinucleotide transporter 2;	503
Ata03187	molecular chaperone DnaK;SDH3-1;unfolded protein binding	649
Ata09397	molecular chaperone DnaK;SDH3-1;unfolded protein binding	670
Ata02340	Nascent polypeptide-associated complex subunit alpha-like protein;protein transport	209
Ata06463	nascent polypeptide-associated complex subunit beta;BTF3;protein transport	186
Ata00171	No description	228
Ata00885	No description	141
Ata01298	No description	1012
Ata01341	No description	148
Ata01733	No description	222
Ata03965	No description	656
Ata05766	No description	343
Ata07115	No description	153
Ata07238	No description	222
Ata07354	No description	369
Ata09933	No description	385
Ata10048	No description	484
Ata07613	nuclear transport factor 2 family protein;	139
Ata01366	Oxygen-evolving enhancer protein 1, chloroplastic;PsbO;oxygen evolving activity	290
Ata01367	Photosystem II 12 kDa extrinsic protein, chloroplastic;Photosystem II 12 kDa extrinsic protein (PsbU)	151
Ata08507	Photosystem II 12 kDa extrinsic protein, chloroplastic;Photosystem II 12 kDa extrinsic protein (PsbU)	129
Ata02187	photosystem II CP47 protein;psbB;One of the components of the core complex of photosystem II (PSII). It binds chlorophyll and helps catalyze the primary light-induced photochemical processes of PSII. PSII is a light- driven water plastoquinone oxidoreductase, using light energy to abstract electrons from H(2)O, generating O(2) and a proton gradient subsequently used for ATP formation	845
Ata06293	photosystem II oxygen-evolving enhancer protein;	211
Ata02160	photosystem II reaction center protein D2;psbD;photosynthetic electron transport in photosystem II	409
Ata02193	photosystem II reaction center protein D2;psbD;photosynthetic electron transport in photosystem II	409
Ata10075	photosystem II stability/assembly factor HCF136;SORCS2;protein transport	356
Ata02163	photosystem Q(B) protein;psbA;electron transporter, transferring electrons within the cyclic electron transport pathway of photosynthesis activity	324
Ata01418	Phycobilisome 27.9 kDa linker polypeptide, phycoerythrin-associated, rod;coaE;Belongs to the phycobilisome linker protein family	272
Ata02429	Phycobilisome 27.9 kDa linker polypeptide, phycoerythrin-associated, rod;coaE;Belongs to the phycobilisome linker protein family	487
Ata00225	Phycobilisome 27.9 kDa linker polypeptide, phycoerythrin-associated, rod;coaE;CpcD/allophycocyanin linker domain	321
Ata00634	Phycobilisome 27.9 kDa linker polypeptide, phycoerythrin-associated, rod;coaE;CpcD/allophycocyanin linker domain	321
Ata01914	Phycobilisome 31.8kD linker polypeptide;Belongs to the phycobilisome linker protein family	374
Ata05872	Phycobilisome 32.1 kDa linker polypeptide, phycocyanin-associated, rod;coaE;Belongs to the phycobilisome linker protein family	470
Ata09810	Phycobilisome 32.1 kDa linker polypeptide, phycocyanin-associated, rod;coaE;Belongs to the phycobilisome linker protein family	496
Ata01561	Phycobilisome 39 kDa linker polypeptide, phycocyanin-associated, rod;Belongs to the phycobilisome linker protein family	274
Ata02181	phycobilisome core-membrane linker protein;coaE;Belongs to the phycobilisome linker protein family	1139
Ata02545	Polyadenylate-binding protein;PABPC4;RNA binding	739
Ata07220	Pre-mRNA-processing-splicing factor 8;U5 snRNA binding	1374
Ata05700	predicted protein;Pfam:DUF59	531
Ata08778	predicted protein;PsbP	273
Ata09477	Programmed cell death protein 4;Programmed cell death protein	95
Ata01197	Protein cbbX homolog, chloroplastic;ATP binding	368
Ata05535	Protein DENND6-like;DENND6A;Rab guanyl-nucleotide exchange factor activity	590
Ata08329	Protein ILITYHIA;GCN1L1;Translational activator	3847
Ata09892	Protein Skeletor, isoforms D/E;Domain present in fly proteins (CG14681, CG12492, CG6217), worm H06A10.1 and Arabidopsis thaliana MBG8.9.	298
Ata06204	Protein TIC 22, chloroplastic;Tic22-like family	296
Ata08399	protein translation factor;EIF1B;translation initiation factor activity	114
Ata05860	PsbP-like protein 1, chloroplastic;PSBP3;photosynthesis	298
Ata02172	putative rubisco expression protein;cfxQ;ATP binding	298
Ata02170	R-phycoerythrin class I beta subunit;cpcB;protein-chromophore linkage	305
Ata00182	R-phycoerythrin gamma chain, chloroplastic;	299
Ata01821	R-phycoerythrin gamma chain, chloroplastic;	253
Ata08295	R-phycoerythrin gamma chain, chloroplastic;	253
Ata09207	R-phycoerythrin gamma chain, chloroplastic;	354
Ata00975	R-phycoerythrin gamma subunit;	317
Ata09478	Regulator of nonsense transcripts UPF2;UPF2;Regulator of nonsense transcripts	1375
Ata03090	Replication factor C subunit 1;RFC1;DNA clamp loader activity	873
Ata06397	RNA binding protein-like protein, putative;RNA binding	88
Ata06118	RNP domain-containing protein;GBP2;RNA binding	212
Ata03386	Sel1-repeat containing protein;	2072
Ata10820	Sel1-repeat containing protein;TMV resistance protein N-like	2222
Ata01349	small GTP-binding protein of Ran family;RAN;snRNA import into nucleus	176
Ata07593	small GTP-binding protein Sar1;SAR1A;intracellular protein transport	189
Ata08835	Small subunit processome component 20-like;UTP20;Down-regulated in metastasis	2831
Ata06483	structural maintenance of chromosomes protein 2-1-like;SMC2;Structural maintenance of chromosomes protein	1323
Ata02763	tandem-95 repeat protein;	328
Ata08223	tandem-95 repeat protein;	384
Ata02183	thiol-specific antioxidant protein;ahpC;PFAM C-terminal domain of 1-Cys peroxiredoxin	231
Ata08775	Thioredoxin Y2, chloroplastic;glycerol ether metabolic process	858
Ata01260	Thylakoid lumenal 17.4 kDa protein, chloroplastic;Pentapeptide repeats (9 copies)	220
Ata04761	TolC family outer membrane protein;tolC;Outer membrane efflux protein	407
Ata03276	Transforming growth factor-beta-induced protein ig-h3;Four repeated domains in the Fasciclin I family of proteins, present in many other contexts.	278
Ata04301	translation elongation factor 1B alpha subunit;EEF1G;Elongation factor 1 gamma, conserved domain	649
Ata00518	Translation elongation factor eEF1, subunit alpha;regulation of response to stimulus	465
Ata09472	Translation elongation factor EF-G, Rhodoplastic;translation elongation factor activity	2453
Ata02176	translation elongation factor Ts;EFTS;translation elongation factor activity	219
Ata01861	Translation initiation factor eIF5A;EIF5A2;eukaryotic translation initiation factor	146
Ata08443	transportin-1-like isoform X2;TNPO1;HEAT repeat	977
Ata03153	transportin-1-like isoform X2;TNPO1;Transportin	634
Ata05795	Tubulin alpha-1/2/3 chain;Tubulin is the major constituent of microtubules. It binds two moles of GTP, one at an exchangeable site on the beta chain and one at a non-exchangeable site on the alpha chain	450
Ata09173	Tubulin beta-1 chain;structural constituent of cytoskeleton	387
Ata00223	tubulin isoform 2;structural constituent of cytoskeleton	452
Ata00636	tubulin isoform 2;structural constituent of cytoskeleton	452
Ata00535	unnamed protein product;	885
Ata00864	unnamed protein product;	304
Ata02058	unnamed protein product;	885
Ata02295	unnamed protein product;	179
Ata06115	unnamed protein product;	304
Ata07736	unnamed protein product;	357
Ata08374	unnamed protein product;	331
Ata08804	unnamed protein product;	169
Ata02210	unnamed protein product;Has 114836 Blast hits to 56273 proteins in 1914 species Archae - 187	2641
Ata10138	VWA domain-containing protein;	745
Ata08566	zinc finger protein CONSTANS-LIKE 1-like;	337

## Sheet: Sporophyte proteome secreted
Gene ID	Protein Description	Protein Length (AA)
AGP04731	ABC transporter substrate-binding protein;gsiB;ABC transporter substrate-binding protein	345
AGP03164	Animal heme peroxidase homologue;Animal haem peroxidase	554
AGP08433	Animal heme peroxidase homologue;Animal haem peroxidase	554
AGP10422	Collagen alpha-1(XXVIII) chain;	179
AGP10426	Collagen alpha-1(XXVIII) chain;	179
AGP10851	Collagen alpha-1(XXVIII) chain;	179
AGP10856	Collagen alpha-1(XXVIII) chain;	179
AGP10860	Collagen alpha-1(XXVIII) chain;	179
AGP03362	Desert hedgehog protein A;DHH;intein-mediated protein splicing	459
AGP08919	disulfide-isomerase, PDIA-2 Endoplasmic reticulum lumen;cell redox homeostasis	440
AGP01812	Disulfide-isomerase, PDIA-3 Endoplasmic reticulum lumen;PDI1;intramolecular oxidoreductase activity, transposing S-S bonds	529
AGP03103	Disulfide-isomerase, PDIA-3 Endoplasmic reticulum lumen;PDI1;intramolecular oxidoreductase activity, transposing S-S bonds	529
AGP07620	Gal-2,6-Sulfurylases II;Protein conserved in bacteria	312
AGP09668	hypothetical protein BWQ96_07269;	701
AGP08062	hypothetical protein BWQ96_07598;Metallo-beta-lactamase superfamily	329
AGP07579	Indian hedgehog B protein;intein-mediated protein splicing	437
AGP08208	Indian hedgehog B protein;intein-mediated protein splicing	437
AGP01866	Peptidyl-prolyl cis-trans isomerase FKBP16-4, chloroplastic;histone peptidyl-prolyl isomerization	173
AGP08507	Photosystem II 12 kDa extrinsic protein, chloroplastic;Photosystem II 12 kDa extrinsic protein (PsbU)	129
AGP07843	Protein disulfide-isomerase;PDI1;intramolecular oxidoreductase activity, transposing S-S bonds	506
AGP09892	Protein Skeletor, isoforms D/E;Domain present in fly proteins (CG14681, CG12492, CG6217), worm H06A10.1 and Arabidopsis thaliana MBG8.9.	298
AGP05860	PsbP-like protein 1, chloroplastic;PSBP3;photosynthesis	298
AGP10817	putative ATP-dependent helicase;AAA domain	2247
AGP02763	tandem-95 repeat protein;	328
AGP08223	tandem-95 repeat protein;	384
AGP01170	unnamed protein product;Metallo-beta-lactamase superfamily	179
AGP10244	vanadium-dependent haloperoxidase;fitD;calcium- and calmodulin-responsive adenylate cyclase activity	502
AGP01934	vanadium-dependent haloperoxidase;fitD;calcium- and calmodulin-responsive adenylate cyclase activity	502
AGP07479	vanadium-dependent haloperoxidase;fitD;calcium- and calmodulin-responsive adenylate cyclase activity	502
